# Supplementary material for: Transcriptional Variation of Diverse Enteropathogenic Escherichia coli Isolates under Virulence-Inducing Conditions
Source: mSystems. 2017 Jul 25;2(4):e00024-17. doi: 10.1128/mSystems.00024-17 (PMC5527300; doi:10.1128/mSystems.00024-17)
Supplement: DATA SET S2 [file sys004172117sd2.xlsx]

## Sheet: E2348_69
Genes of EPEC isolate E2348/69 that exhibited significant differential expression in DMEM vs. LB
Locus ID	Gene ID	LS-BSR Cluster ID	Predicted Protein Function	Read Counts (LB)	Read Counts (DMEM)	LFC (DMEM/LB)	p-value	FDR
E2348_P1_004	bfpG	Cluster_24766	lipoprotein	184.83	1086.73	2.56	0.0013	0.02
E2348_P1_006	bfpC	Cluster_24768	hypothetical protein	311.07	2259.35	2.86	0.0013	0.02
E2348_P1_007	bfpU	Cluster_35452	periplasmic protein	274.54	1686.79	2.62	0.0022	0.03
E2348_P1_020	perA	Cluster_26004	transcriptional activator of the bfp operon	308.57	3010.79	3.29	0.0008	0.01
E2348_P1_021	perB	Cluster_48743	transcriptional regulator	66.22	497.6	2.91	0.0009	0.01
E2348_P1_075	traJ	Cluster_44747	transcriptional activator	44.66	9.08	-2.3	0.0015	0.02
E2348C_0001	thrL	None	Thr operon leader peptide	3	31.59	3.39	0.0002	0.0035
E2348C_0003	thrB	Cluster_53614	homoserine kinase	46.55	284.72	2.61	0.002	0.03
E2348C_0069		Cluster_49109	hypothetical protein	47.67	9.08	-2.39	0.0009	0.01
E2348C_0076	leuD	Cluster_20121	isopropylmalate isomerase small subunit	11.49	103.97	3.18	0.0001	0.0028
E2348C_0080	leuL	None	leu operon leader peptide	2.1	41.33	4.3	7e-06	0.0003
E2348C_0081	leuO	Cluster_29690	leucine transcriptional activator	72.01	427.42	2.57	0.0033	0.04
E2348C_0217	ivy	Cluster_38899	C-lysozyme inhibitor	39.64	315.03	2.99	0.0005	0.0095
E2348C_0249	ecpA	Cluster_38983	fimbrillin precursor	96.82	535.99	2.47	0.003	0.03
E2348C_0254	rpmE2	Cluster_38986	50S ribosomal protein L31	15.02	3.26	-2.2	0.0039	0.04
E2348C_0256		Cluster_20380	hydrolases	113.72	20.05	-2.5	0.0011	0.02
E2348C_0268	ykgE	Cluster_49304	oxidoreductase	1758.83	28.3	-5.96	1.4e-09	5.8e-07
E2348C_0269	ykgF	Cluster_39001	amino acid dehydrogenase with NAD(P)-binding domain and ferridoxin-like domain	1205.17	48.5	-4.64	1.7e-07	1.7e-05
E2348C_0270	ykgG	Cluster_20394	transporter	205.5	15	-3.78	8.9e-07	5.3e-05
E2348C_0279	yahC	Cluster_25112	hypothetical protein	66.51	2.91	-4.52	3e-08	5e-06
E2348C_0280	yahD	Cluster_58247	transcriptional regulator with ankyrin domain	22.9	3.72	-2.62	0.0007	0.01
E2348C_0281	yahE	Cluster_39012	hypothetical protein	37.84	7.33	-2.37	0.0009	0.01
E2348C_0288	yahN	Cluster_5458	neutral amino-acid efflux system	153.71	9.88	-3.96	7.9e-07	4.8e-05
E2348C_0298	lacY	Cluster_5473	galactoside permease	48.87	7.6	-2.68	0.0002	0.0044
E2348C_0299	lacZ	Cluster_20423	beta-D-galactosidase	324.59	32.32	-3.33	0.0001	0.0029
E2348C_0305	tauA	Cluster_39036	taurine transporter substrate binding subunit	39.89	1201.36	4.91	2e-06	9.8e-05
E2348C_0306	tauB	Cluster_39037	taurine transporter ATP-binding subunit	38.83	1008.32	4.7	4e-06	0.0002
E2348C_0307	tauC	Cluster_20431	taurine transporter subunit	11.27	167.58	3.89	1.8e-05	0.0006
E2348C_0308	tauD	Cluster_20432	taurine dioxygenase	33.93	516.65	3.93	2.2e-05	0.0007
E2348C_0315	yaiY	Cluster_563	hypothetical protein	69.17	453.06	2.71	0.0031	0.04
E2348C_0346	tsx	Cluster_20470	nucleoside channel phage T6/colicin K receptor	7993.68	509.66	-3.97	0.0007	0.01
E2348C_0380	ybaE	Cluster_25214	transporter subunit: periplasmic-binding component of ABC superfamily	472.83	80.63	-2.55	0.002	0.03
E2348C_0385	glnK	Cluster_25219	nitrogen regulatory protein P-II 2	3.16	128.23	5.34	5e-08	7e-06
E2348C_0391	ybaA	Cluster_5579	hypothetical protein	163.65	23.52	-2.8	0.0002	0.0038
E2348C_0440	allR	Cluster_58431	DNA-binding transcriptional repressor AllR	59.52	403.21	2.76	0.001	0.02
E2348C_0455	purK	Cluster_39183	phosphoribosylaminoimidazole carboxylase ATPase subunit	74.65	488.98	2.71	0.0007	0.01
E2348C_0466	ompT	Cluster_39194	outer membrane protease	757.43	135.92	-2.48	0.0035	0.04
E2348C_0472	cusC	Cluster_39200	copper/silver efflux system outer membrane protein CusC	36.02	7.92	-2.19	0.0047	0.05
E2348C_0522	dcuC	Cluster_62929	C4-dicarboxylate transporter DcuC	502.88	121	-2.06	0.0035	0.04
E2348C_0544	RihA	Cluster_15532	ribonucleoside hydrolase 1	4701.8	416.84	-3.5	0.0009	0.01
E2348C_0561	nagE	Cluster_25392	PTS system N-acetyl glucosamine specific transporter subunit IIABC	1353.21	244.15	-2.47	0.0047	0.05
E2348C_0564		Cluster_39344	hypothetical protein	31.76	7.96	-2	0.0033	0.04
E2348C_0670		Cluster_44656	early gene regulator	4.58	59.54	3.7	1.5e-05	0.0005
E2348C_0683		Cluster_53897	hypothetical protein	3.16	49.79	3.98	8e-06	0.0003
E2348C_0684		Cluster_49719	SfpA (systemic factor protein A)-like protein	826.91	8034.36	3.28	0.0032	0.04
E2348C_0694		None	hypothetical protein	5.79	32.92	2.51	0.0047	0.05
E2348C_0695		Cluster_10871	terminase small subunit	8.33	46.51	2.48	0.0011	0.02
E2348C_0707		Cluster_39515	minor tail protein	0.53	25.2	5.58	6e-06	0.0003
E2348C_0711		Cluster_25946	minor tail protein	0.53	15.64	4.89	0.0002	0.0049
E2348C_0715		Cluster_15697	outer membrane precursor Lom	4.8	26.54	2.47	0.0021	0.03
E2348C_0726	bioA	Cluster_25537	adenosylmethionine-8-amino-7-oxononanoate aminotransferase	114.3	1298.47	3.51	0.0003	0.0061
E2348C_0727	bioB	Cluster_39493	biotin synthase	94.93	3070.61	5.02	2e-06	0.0001
E2348C_0728	bioF	Cluster_39494	8-amino-7-oxononanoate synthase	25.68	732.36	4.83	9.8e-07	5.6e-05
E2348C_0729	bioC	Cluster_34698	biotin biosynthesis protein BioC	17.42	408.69	4.55	1e-06	7.1e-05
E2348C_0730	bioD	Cluster_25541	dithiobiotin synthetase	21.47	737.35	5.1	2.9e-07	2.4e-05
E2348C_0743	ybhQ	Cluster_10663	hypothetical protein	1427.52	221.99	-2.68	0.0021	0.03
E2348C_0788	yliI	Cluster_25643	dehydrogenase	91.83	532.2	2.53	0.0046	0.05
E2348C_0852	potG	Cluster_25661	putrescine ABC transporter ATP-binding protein	26.11	138.53	2.41	0.0008	0.01
E2348C_0857	artJ	Cluster_20804	arginine ABC transporter substrate-binding protein	67.7	523.58	2.95	0.0007	0.01
E2348C_0891	dmsB	Cluster_58806	dimethyl sulfoxide reductase, anaerobic subunit B	210.1	47.33	-2.15	0.0015	0.02
E2348C_0919	ycbK	Cluster_20907	hypothetical protein	189.23	1528.1	3.01	0.0011	0.02
E2348C_0927	ssuC	Cluster_20915	alkanesulfonate transporter permease	11.87	646.58	5.77	3e-08	4e-06
E2348C_0928	ssuD	Cluster_63227	alkanesulfonate monooxygenase	8.4	277.44	5.04	7e-08	9e-06
E2348C_0929	ssuA	Cluster_20917	alkanesulfonate transporter substrate-binding subunit	3.9	609.82	7.29	1e-10	1e-07
E2348C_0930	ssuE	Cluster_20918	NAD(P)H-dependent FMN reductase	7.66	400.92	5.71	1e-08	3e-06
E2348C_0939	rmf	Cluster_15920	ribosome modulation factor	35.21	182.31	2.37	0.003	0.03
E2348C_1007		Cluster_11458	DNA-binding protein	5.86	30.05	2.36	0.003	0.03
E2348C_1013		None	hypothetical protein	24.85	134.63	2.44	0.0019	0.02
E2348C_1018		Cluster_44677	hypothetical protein	1.58	18.44	3.55	0.001	0.02
E2348C_1020		Cluster_11866	terminase large subunit	43.4	230.18	2.41	0.0046	0.05
E2348C_1021		Cluster_11865	hypothetical protein	3.38	46.09	3.77	7e-06	0.0003
E2348C_1022		Cluster_11864	portal protein	17.35	130.02	2.91	0.0004	0.0072
E2348C_1024		Cluster_4640	hypothetical protein	0.53	16.75	4.99	0.0001	0.003
E2348C_1026		Cluster_4642	minor tail protein	3.9	32.81	3.07	0.0002	0.0051
E2348C_1027		Cluster_30544	minor tail protein	2.48	33.44	3.75	3.6e-05	0.0011
E2348C_1028		Cluster_1286	major tail protein	5.33	41.65	2.97	0.0002	0.0039
E2348C_1038		Cluster_1036	side tail fiber protein	2.33	27.19	3.55	5.3e-05	0.0015
E2348C_1052	agp	Cluster_39775	glucose-1-phosphatase/inositol phosphatase	502.36	95.43	-2.4	0.0032	0.04
E2348C_1062	rutB	Cluster_39836	hypothetical protein	1.05	14.13	3.75	0.0018	0.02
E2348C_1065	putA	Cluster_26024	trifunctional transcriptional regulator/proline dehydrogenase/pyrroline-5-carboxylate dehydrogenase	5815.61	406.68	-3.84	0.0017	0.02
E2348C_1106		Cluster_11794	transposase Orf1 of IS629	4.96	26.72	2.43	0.0038	0.04
E2348C_1128	csgF	Cluster_26038	curli assembly protein CsgF	41.37	6.2	-2.74	0.0001	0.0033
E2348C_1162	FlgA	Cluster_11100	flagellar basal body P-ring biosynthesis protein FlgA	597.9	77.58	-2.95	0.0005	0.0095
E2348C_1163	FlgB	Cluster_58981	flagellar basal-body rod protein FlgB	491.17	8.83	-5.8	4e-09	1e-06
E2348C_1164	FlgC	Cluster_30655	flagellar basal body rod protein FlgC	405.9	16.8	-4.59	5.3e-07	3.5e-05
E2348C_1165	FlgD	Cluster_21169	flagellar basal body rod modification protein	826.77	17.97	-5.52	2e-08	3e-06
E2348C_1166	FlgE	Cluster_21170	flagellar hook protein FlgE	1473.77	41.31	-5.16	2.4e-07	2.1e-05
E2348C_1168	FlgG	Cluster_6341	flagellar basal body rod protein FlgG	521.02	47.61	-3.45	6.3e-05	0.0017
E2348C_1169	FlgH	Cluster_35075	flagellar basal body L-ring protein	115.88	9.63	-3.59	2e-06	9.3e-05
E2348C_1170	FlgI	Cluster_26079	flagellar basal body P-ring biosynthesis protein FlgA	374.05	51.58	-2.86	0.0007	0.01
E2348C_1171	FlgJ	Cluster_58989	flagellar rod assembly protein/muramidase FlgJ	504.34	66.76	-2.92	0.0004	0.0078
E2348C_1172	FlgK	Cluster_21176	flagellar hook-associated protein FlgK	454.58	87.7	-2.37	0.0037	0.04
E2348C_1202	ycfJ	Cluster_39926	hypothetical protein	105.65	754.11	2.84	0.002	0.03
E2348C_1245		Cluster_1470	hypothetical protein	91.94	9.67	-3.25	3.4e-05	0.0011
E2348C_1253		Cluster_21251	TonB-like protein	55.78	3.72	-3.91	3.9e-07	2.9e-05
E2348C_1262		Cluster_1036	side tail fiber protein	3.38	22.95	2.76	0.0013	0.02
E2348C_1284	ymgC	Cluster_54790	hypothetical protein	15.92	2.1	-2.92	0.0005	0.0091
E2348C_1290	ymgI	Cluster_30793	hypothetical protein	72.99	14.16	-2.37	0.0005	0.0093
E2348C_1321	treA	Cluster_40080	trehalase	1720.77	178.27	-3.27	0.0003	0.0061
E2348C_1323	dhaL	Cluster_21318	dihydroxyacetone kinase subunit DhaL	1243.77	200.95	-2.63	0.0014	0.02
E2348C_1342	chaC	Cluster_40100	regulatory protein for cation transport	18.47	89.09	2.27	0.0025	0.03
E2348C_1347	narK	Cluster_30847	nitrate/nitrite transporter	3661.53	43.76	-6.39	3.9e-09	1e-06
E2348C_1348	narG	Cluster_40107	nitrate reductase 1 subunit alpha	51759.9	158.07	-8.36	1e-06	7.9e-05
E2348C_1349	narH	Cluster_40108	nitrate reductase 1 subunit, beta (Fe-S)	6835.31	60.06	-6.83	2e-08	3e-06
E2348C_1350	narJ	Cluster_26242	molybdenum-cofactor-assembly chaperone subunit (delta subunit) of nitrate reductase 1	559.07	16.51	-5.08	1e-08	3e-06
E2348C_1351	narI	Cluster_40110	nitrate reductase 1 subunit gamma (cytochrome b(NR))	350.89	21.43	-4.03	7.1e-07	4.5e-05
E2348C_1379	TonB	Cluster_40140	transporter	48.29	302.82	2.65	0.003	0.03
E2348C_1467	yciX	Cluster_59185	hypothetical protein	8.86	41.4	2.22	0.0036	0.04
E2348C_1475	osmB	Cluster_45324	lipoprotein	31.98	238.18	2.9	0.0006	0.01
E2348C_1481	yciW	Cluster_45329	oxidoreductase	243.95	1605.97	2.72	0.0042	0.04
E2348C_1496	pspA	Cluster_26356	phage shock protein PspA	193.2	1240.61	2.68	0.0028	0.03
E2348C_1499	pspD	Cluster_63576	peripheral inner membrane phage-shock protein	3	19.79	2.72	0.0041	0.04
E2348C_1501	ycjM	Cluster_45351	glucosyltransferase	109.51	12.93	-3.08	8.7e-05	0.0022
E2348C_1523	mppA	Cluster_6645	murein tripeptide (L-ala-gamma-D-glutamyl-meso-DAP) transporter subunit	1126.57	105.6	-3.42	0.0006	0.01
E2348C_1578	yncJ	Cluster_11698	hypothetical protein	5.86	120.85	4.37	6e-07	3.9e-05
E2348C_1608	fdnG	Cluster_21574	formate dehydrogenase-N alpha subunit	647.57	115.58	-2.49	0.0028	0.03
E2348C_1612	adhP	Cluster_26462	alcohol dehydrogenase	110.94	786.42	2.83	0.0012	0.02
E2348C_1624	ydeM	Cluster_21592	hypothetical protein	217.7	6.87	-4.99	1e-08	3e-06
E2348C_1625	ydeN	Cluster_21593	hypothetical protein	619.93	27.67	-4.49	4.5e-07	3.1e-05
E2348C_1642	uxaB	Cluster_21640	altronate oxidoreductase	491.2	74.41	-2.72	0.0004	0.0078
E2348C_1655	yneM	Cluster_1920	hypothetical protein	71.69	11.01	-2.7	0.0002	0.0047
E2348C_1680	ynfM	Cluster_21680	transporter	262.28	2190.11	3.06	0.0014	0.02
E2348C_1742	sodB	Cluster_26602	superoxide dismutase	5788.32	616.07	-3.23	0.0043	0.05
E2348C_1759	ydhY	Cluster_11997	hypothetical protein	57.98	5.93	-3.29	2e-06	0.0001
E2348C_1770	ydiH	Cluster_6913	hypothetical protein	189.33	2050.5	3.44	0.0004	0.0077
E2348C_1774	ydiL	Cluster_40496	hypothetical protein	58.04	4.53	-3.68	7.8e-07	4.8e-05
E2348C_1808		Cluster_21753	plasmid partition protein	18.55	112.35	2.6	0.0015	0.02
E2348C_1860	katE	Cluster_21854	hydroperoxidase II	128.96	764.99	2.57	0.0032	0.04
E2348C_1871	spy	Cluster_59656	hypothetical protein	258.59	10660.7	5.37	4.7e-05	0.0014
E2348C_1923	yoaG	Cluster_21917	hypothetical protein	19.59	3.72	-2.4	0.0037	0.04
E2348C_1945	yebN	Cluster_64210	hypothetical protein	103.3	19.42	-2.41	0.0012	0.02
E2348C_1961	yebV	Cluster_16936	hypothetical protein	16.21	545.26	5.07	1.6e-07	1.6e-05
E2348C_1968	yobB	Cluster_36019	hypothetical protein	93.38	589.22	2.66	0.0022	0.03
E2348C_1974	purT	Cluster_40648	phosphoribosylglycinamide formyltransferase 2	89.85	636.03	2.82	0.0011	0.02
E2348C_2013	motA	Cluster_31444	flagellar motor protein MotA	50.15	11.32	-2.15	0.0024	0.03
E2348C_2025	yecR	Cluster_31456	hypothetical protein	94.98	17.34	-2.45	0.0007	0.01
E2348C_2040	fliA	Cluster_40783	flagellar biosynthesis sigma factor	133.04	14.58	-3.19	3.9e-05	0.0012
E2348C_2041	fliC	Cluster_51038	flagellin	1192.17	46.03	-4.69	2e-06	8.5e-05
E2348C_2042	fliD	Cluster_22045	flagellar capping protein	366.63	39.23	-3.22	0.0002	0.0045
E2348C_2051	fliE	Cluster_26928	flagellar hook-basal body protein FliE	165.5	12.86	-3.69	1.1e-05	0.0004
E2348C_2052	fliF	Cluster_26929	flagellar MS-ring protein	325.42	38.81	-3.07	0.0002	0.0045
E2348C_2053	fliG	Cluster_2332	flagellar motor switch protein G	180.03	34.15	-2.4	0.001	0.02
E2348C_2054	fliH	Cluster_22057	flagellar assembly protein H	155.1	9.96	-3.96	3.4e-07	2.7e-05
E2348C_2055	fliI	Cluster_26932	flagellum-specific ATP synthase	302.26	38.56	-2.97	0.0001	0.0033
E2348C_2056	fliJ	Cluster_12278	flagellar biosynthesis chaperone	69.78	6.66	-3.39	1e-06	6.5e-05
E2348C_2057	fliK	Cluster_26934	flagellar hook-length control protein	278.79	31.8	-3.13	7.5e-05	0.002
E2348C_2058	fliL	Cluster_31534	flagellar basal body protein FliL	164.64	17.98	-3.19	5.6e-05	0.0016
E2348C_2059	fliM	Cluster_22062	flagellar motor switch protein FliM	416.14	53.04	-2.97	0.0004	0.0072
E2348C_2060	fliN	Cluster_31536	flagellar motor switch protein FliN	71.04	2.17	-5.03	1.1e-09	5.2e-07
E2348C_2061	fliO	Cluster_26938	flagellar biosynthesis protein FliO	62.55	10.52	-2.57	0.0001	0.0033
E2348C_2062	fliP	Cluster_22065	flagellar biosynthesis protein FliP	109.49	4.84	-4.5	2e-08	3e-06
E2348C_2063	fliQ	Cluster_22066	flagellar biosynthesis protein FliQ	44.75	6.94	-2.69	0.0002	0.0037
E2348C_2076	yedR	Cluster_59869	hypothetical protein	34.75	179.07	2.37	0.0022	0.03
E2348C_2077	ysdS	Cluster_26954	hypothetical protein	24.26	206.71	3.09	0.0003	0.0067
E2348C_2082	yedY	Cluster_22086	sulfite oxidase subunit YedY	21.69	115.49	2.41	0.0014	0.02
E2348C_2087	yeeL	Cluster_17069	ADP-heptose: LPS heptosyltransferase	73.35	13.42	-2.45	0.0006	0.01
E2348C_2132	pduC	Cluster_40982	propanediol dehydratase, large subunit, AdoCbl-dependent	15.09	68.39	2.18	0.003	0.03
E2348C_2137	pduJ	Cluster_40987	propanediol utilization protein PduJ	4.8	33.03	2.78	0.0005	0.0089
E2348C_2164	hisH	Cluster_64513	imidazole glycerol phosphate synthase subunit HisH	17.79	115.03	2.69	0.0004	0.0081
E2348C_2171	wbiQ	Cluster_17152	fucosyltransferase	53.22	286.02	2.43	0.0029	0.03
E2348C_2172	wbiP	Cluster_17153	glycosyl transferase family protein	24.7	179.47	2.86	0.0004	0.0078
E2348C_2173	wzy	Cluster_17154	O-antigen polymerase	22.97	280.54	3.61	3e-05	0.0009
E2348C_2174	wbiO	Cluster_17155	O-acetyltransferase	6.45	43.89	2.77	0.0001	0.0028
E2348C_2175	wzx	Cluster_17156	O-antigen flippase	12.16	136.32	3.49	1e-05	0.0004
E2348C_2176	manB	Cluster_22198	phosphomannomutase	88.03	744.37	3.08	0.0004	0.0076
E2348C_2177	manC	Cluster_17158	GDP-mannose pyrophosphorylase	33.78	173.71	2.36	0.0032	0.04
E2348C_2178		Cluster_27093	GDP-mannose mannosyl hydrolase	9.98	89.84	3.17	3.9e-05	0.0012
E2348C_2179		Cluster_22202	bifunctional GDP-fucose synthetase: GDP-4-dehydro-6-deoxy-D-mannose epimerase/GDP-4-dehydro-6-L-deoxygalactose reductase	3.6	187.62	5.7	2.3e-09	7.4e-07
E2348C_2180		Cluster_22203	GDP-D-mannose dehydratase	4.65	235.29	5.66	6.5e-09	2e-06
E2348C_2193	gmm	Cluster_27093	GDP-mannose mannosyl hydrolase	1.8	27.93	3.96	1.6e-05	0.0005
E2348C_2194	fcl	Cluster_22202	bifunctional GDP-fucose synthetase: GDP-4-dehydro-6-deoxy-D-mannose epimerase/GDP-4-dehydro-6-L-deoxygalactose reductase	5.11	176.18	5.11	1.4e-07	1.5e-05
E2348C_2195	gmd	Cluster_22203	GDP-D-mannose dehydratase	26.5	819.25	4.95	4.9e-07	3.3e-05
E2348C_2196	wcaF	Cluster_27096	colanic acid biosynthesis acetyltransferase WcaF	9.17	181.7	4.31	3e-06	0.0002
E2348C_2197	wcaE	Cluster_41050	glycosyl transferase family protein	12.68	72.4	2.51	0.0004	0.0079
E2348C_2198	wcaD	Cluster_41051	colanic acid biosynthesis protein	21.25	202.2	3.25	0.0002	0.0042
E2348C_2199	wcaC	Cluster_22207	glycosyl transferase family protein	15.09	367.39	4.61	1e-06	6.8e-05
E2348C_2200	wcaB	Cluster_27100	colanic acid biosynthesis acetyltransferase WcaB	11.56	138.44	3.58	1.5e-05	0.0005
E2348C_2201	wcaA	Cluster_27101	glycosyl transferase family protein	18.18	413.93	4.51	4e-06	0.0002
E2348C_2202	wzc	Cluster_41055	tyrosine kinase	32.74	389.14	3.57	0.0001	0.0028
E2348C_2203	wzb	Cluster_27103	tyrosine phosphatase	1.43	23.9	4.07	5.7e-05	0.0016
E2348C_2204	wza	Cluster_41057	lipoprotein required for capsular polysaccharide translocation through the outer membrane	9.61	212.51	4.47	8e-07	4.8e-05
E2348C_2229	atlK	Cluster_17211	D-xylulose kinase	286.78	59.22	-2.28	0.0038	0.04
E2348C_2230	atlD	Cluster_17212	D-arabitol dehydrogenase	666.55	43.61	-3.93	6e-06	0.0003
E2348C_2271	yehT	Cluster_41118	two-component response-regulatory protein YehT	641.21	101.86	-2.65	0.0027	0.03
E2348C_2272	yehU	Cluster_41119	sensory kinase in two-component system with YehT	1392.85	190.38	-2.87	0.0026	0.03
E2348C_2292	yeiT	Cluster_27187	oxidoreductase	678.19	24.64	-4.78	1.6e-07	1.6e-05
E2348C_2293	yeiA	Cluster_41149	dihydropyrimidine dehydrogenase	470.99	50.52	-3.22	0.0001	0.003
E2348C_2294	mglC	Cluster_41150	beta-methylgalactoside transporter inner membrane protein	463.18	29.54	-3.97	3.4e-05	0.001
E2348C_2295	mglA	Cluster_27190	galactose/methyl galaxtoside transporter ATP-binding protein	876.74	5.12	-7.42	1e-10	1e-07
E2348C_2296	mglB	Cluster_41152	methyl-galactoside transporter subunit	1627.07	28.32	-5.84	1.5e-07	1.6e-05
E2348C_2301	cirA	Cluster_22333	colicin I receptor	879	15697	4.16	0.0022	0.03
E2348C_2311	yeiN	Cluster_27206	hypothetical protein	22.44	4.14	-2.44	0.0024	0.03
E2348C_2312	yeiC	None	hypothetical protein	94.12	13.07	-2.85	0.0002	0.0052
E2348C_2345	ccmA	Cluster_41217	cytochrome c biogenesis protein CcmA	626.05	116.9	-2.42	0.001	0.02
E2348C_2346	napC	Cluster_46203	cytochrome c-type protein NapC	445.61	67.35	-2.73	0.0003	0.0057
E2348C_2347	napB	Cluster_51340	citrate reductase cytochrome c-type subunit	263.48	15.39	-4.1	2.2e-07	2e-05
E2348C_2348	napH	Cluster_7434	quinol dehydrogenase membrane component	331.49	24.12	-3.78	2e-06	7.9e-05
E2348C_2349	napG	Cluster_27245	quinol dehydrogenase periplasmic component	121.21	16.03	-2.92	1.1e-05	0.0004
E2348C_2350	napA	Cluster_27246	nitrate reductase catalytic subunit	1867.14	199.57	-3.23	0.0001	0.003
E2348C_2351	napD	Cluster_36398	assembly protein for periplasmic nitrate reductase	58.62	5.36	-3.45	2e-07	1.8e-05
E2348C_2365	atoC	Cluster_41237	acetoacetate metabolism regulatory protein AtoC	793.55	114.02	-2.8	0.0006	0.01
E2348C_2381	inaA	Cluster_60139	hypothetical protein	5571.62	221.94	-4.65	4e-05	0.0012
E2348C_2382	glpQ	Cluster_36430	glycerophosphodiester phosphodiesterase	34583.2	443.16	-6.29	6.6e-05	0.0018
E2348C_2383	glpT	Cluster_2623	sn-glycerol-3-phosphate transporter	77929.7	289.86	-8.07	1.9e-05	0.0006
E2348C_2384	glpA	Cluster_22417	sn-glycerol-3-phosphate dehydrogenase subunit A	4733.54	67.75	-6.13	4e-08	5e-06
E2348C_2385	glpB	Cluster_22418	anaerobic glycerol-3-phosphate dehydrogenase subunit B	3423.35	34.87	-6.62	1.5e-09	5.8e-07
E2348C_2386	glpC	Cluster_2626	sn-glycerol-3-phosphate dehydrogenase subunit C	3901.14	71.04	-5.78	6e-08	8e-06
E2348C_2414	yfbL	Cluster_60175	peptidase	35.06	6.48	-2.44	0.0011	0.02
E2348C_2480	fadJ	Cluster_22514	multifunctional fatty acid oxidation complex subunit alpha	1393.25	95.18	-3.87	4.8e-05	0.0014
E2348C_2481	fadI	Cluster_27377	3-ketoacyl-CoA thiolase	806.38	43.12	-4.23	1.1e-05	0.0004
E2348C_2493		Cluster_17481	hypothetical protein	12.09	133.99	3.47	2.4e-05	0.0008
E2348C_2498		Cluster_2739	hypothetical protein	14.19	72.52	2.35	0.0017	0.02
E2348C_2514		Cluster_17502	terminase, small subunit	538.79	115.04	-2.23	0.0033	0.04
E2348C_2520		Cluster_39466	late gene regulator	6.01	41.83	2.8	0.0006	0.0099
E2348C_2555		Cluster_31957	aminoimidazole riboside kinase	76.3	13.53	-2.5	0.0002	0.005
E2348C_2583	ypeC	Cluster_31984	hypothetical protein	79.22	1484.93	4.23	2.1e-05	0.0007
E2348C_2584	mntH	Cluster_41400	manganese transport protein MntH	513.42	6953	3.76	0.0011	0.02
E2348C_2609	cysU	Cluster_27447	sulfate/thiosulfate transporter subunit	52.21	437.32	3.07	0.0011	0.02
E2348C_2610	cysP	Cluster_41427	thiosulfate transporter subunit	157.38	1746.87	3.47	0.0006	0.01
E2348C_2612	ucpA	Cluster_32012	short chain dehydrogenase	13658.6	648.34	-4.4	0.0005	0.0094
E2348C_2645		Cluster_17640	hypothetical protein	3	18.83	2.65	0.0048	0.05
E2348C_2649		Cluster_17644	hypothetical protein	7.74	49.68	2.68	0.0012	0.02
E2348C_2695	eutP	Cluster_41458	hypothetical protein	23.87	4.1	-2.54	0.0015	0.02
E2348C_2705		Cluster_41469	glycosyl transferase family protein	17.49	73.63	2.07	0.0023	0.03
E2348C_2724	purM	Cluster_41489	phosphoribosylaminoimidazole synthetase	441.89	3187.41	2.85	0.002	0.03
E2348C_2725	purN	Cluster_41490	phosphoribosylglycinamide formyltransferase	186.49	1094.07	2.55	0.0027	0.03
E2348C_2773		Cluster_17774	hypothetical protein	11.41	59.76	2.39	0.0008	0.01
E2348C_2917		None	hypothetical protein	21.85	95.11	2.12	0.0039	0.04
E2348C_2919		None	hypothetical protein	44.44	787.06	4.15	9e-06	0.0004
E2348C_2920		None	hypothetical protein	17.26	525.57	4.93	2.6e-07	2.2e-05
E2348C_2925	gabT	Cluster_41746	4-aminobutyrate aminotransferase	36.26	211.06	2.54	0.0019	0.02
E2348C_2937		Cluster_27665	hypothetical protein	69.76	656.9	3.24	0.0005	0.0084
E2348C_2939	nrdI	Cluster_56238	ribonucleotide reductase stimulatory protein	104.57	901.02	3.11	0.0013	0.02
E2348C_2991	hypA	Cluster_65186	hydrogenase nickel incorporation protein	152.31	21.47	-2.83	3.6e-05	0.0011
E2348C_2992	hypB	Cluster_22903	hydrogenase nickel incorporation protein HypB	1206.41	129.71	-3.22	6.7e-05	0.0018
E2348C_2993	hypC	Cluster_8035	hydrogenase assembly chaperone	36.9	2.59	-3.83	1e-07	1.2e-05
E2348C_2994	hypD	Cluster_22905	HypD protein required for maturation of hydrogenases	656.39	97.17	-2.76	0.0003	0.0059
E2348C_2995	hypE	Cluster_36807	carbamoyl phosphate phosphatase, hydrogenase 3 maturation protein HypE	512.72	94.7	-2.44	0.0009	0.01
E2348C_3029	ygcN	Cluster_22945	oxidoreductase with FAD/NAD(P)-binding domain	365.27	78.86	-2.21	0.0033	0.04
E2348C_3030	ygcO	Cluster_18032	(4Fe-4S)-binding protein	15.4	2.91	-2.4	0.0024	0.03
E2348C_3031	ygcP	Cluster_60655	anti-terminator regulatory protein	111.24	15.31	-2.86	4e-05	0.0012
E2348C_3036	ygcW	Cluster_22952	deoxygluconate dehydrogenase	20.71	2.17	-3.25	0.0004	0.0078
E2348C_3039	scrK	Cluster_22955	aminoimidazole riboside kinase	343.12	54.62	-2.65	0.0022	0.03
E2348C_3040	scrY	Cluster_41853	sucrose porin	9220.92	93.49	-6.62	4.7e-07	3.2e-05
E2348C_3041	scrA	Cluster_27796	PTS system, sucrose-specific IIBC component	14582.3	114.09	-7	1e-06	6.3e-05
E2348C_3042	scrB	Cluster_27797	sucrose-6-phosphate hydrolase	10739.9	211.13	-5.67	1.6e-05	0.0005
E2348C_3063	sdaC	Cluster_41878	serine transporter	8771.18	252.94	-5.12	8.9e-05	0.0023
E2348C_3064	sdaB	Cluster_22982	L-serine deaminase II	1853.78	78.41	-4.56	2.1e-05	0.0007
E2348C_3068	fucP	Cluster_22986	L-fucose transporter	187.45	21.63	-3.12	5.5e-05	0.0016
E2348C_3069	fucI	Cluster_27826	L-fucose isomerase	1036.25	55.55	-4.22	7e-06	0.0003
E2348C_3081		Cluster_51980	dehydrogenase	270.04	56.51	-2.26	0.0039	0.04
E2348C_3082		Cluster_51981	phosphosugar isomerase	36.72	5.96	-2.62	0.0002	0.0044
E2348C_3085		Cluster_18088	antiterminator	14.79	1.75	-3.08	0.0015	0.02
E2348C_3093	ygdB	Cluster_23006	hypothetical protein	13.29	60.87	2.2	0.0035	0.04
E2348C_3115	yqeF	Cluster_3346	acetyl-CoA acetyltransferase	1306.74	106.76	-3.61	0.0006	0.01
E2348C_3116	yqeG	Cluster_13207	transporter	991.11	60.35	-4.04	6.4e-05	0.0017
E2348C_3121	ygeV	Cluster_27875	DNA-binding transcriptional regulator	716.11	96.39	-2.89	0.0005	0.0084
E2348C_3128	yqeC	Cluster_65351	hypothetical protein	56.49	13.77	-2.04	0.0011	0.02
E2348C_3129	ygfJ	Cluster_41938	hypothetical protein	177.84	9.85	-4.17	1e-07	1.2e-05
E2348C_3196	galP	Cluster_27944	D-galactose transporter	3455.25	436.4	-2.99	0.0012	0.02
E2348C_3210	ansB	Cluster_27958	L-asparaginase II	7226.19	84.65	-6.42	7e-08	9e-06
E2348C_3217	nupG	Cluster_42020	nucleoside transporter	1341.87	150.73	-3.15	0.0005	0.0093
E2348C_3246	gspG	Cluster_23133	type II secretion protein	637.4	93.33	-2.77	0.0028	0.03
E2348C_3282	hybB	Cluster_23169	hydrogenase 2 b cytochrome subunit	524.83	42.56	-3.62	1e-05	0.0004
E2348C_3283	hybA	Cluster_42066	hydrogenase 2 protein HybA	335.12	25.27	-3.73	5e-06	0.0002
E2348C_3284	hybO	Cluster_3575	hydrogenase 2 small subunit	1252.02	93.23	-3.75	1.2e-05	0.0004
E2348C_3297	yqhD	Cluster_23182	alcohol dehydrogenase	824.71	137.56	-2.58	0.001	0.02
E2348C_3305		Cluster_18310	malate/L-lactate dehydrogenase-family protein	27.7	5.65	-2.29	0.0015	0.02
E2348C_3306		Cluster_18311	TRAP-type C4-dicarboxylate transport system, periplasmic component	55.95	9.78	-2.52	0.0002	0.0042
E2348C_3307		Cluster_52204	TRAP-type C4-dicarboxylate transport system, small permease component	19.74	2.91	-2.76	0.001	0.01
E2348C_3367	ygjH	Cluster_47134	hypothetical protein	238.8	10.86	-4.46	2.2e-07	1.9e-05
E2348C_3369	ebgA	Cluster_23260	cryptic beta-D-galactosidase subunit alpha	590.61	100.46	-2.56	0.0038	0.04
E2348C_3370	ebgC	Cluster_60952	cryptic beta-D-galactosidase subunit beta	29.88	3.22	-3.21	6.2e-05	0.0017
E2348C_3371	ygjI	Cluster_42159	transporter	72.74	10.66	-2.77	0.0002	0.0035
E2348C_3393	yqjK	Cluster_23284	hypothetical protein	13.82	82.78	2.58	0.0009	0.01
E2348C_3402	tdcG	Cluster_37133	L-serine dehydratase 3	428.92	40.39	-3.41	2.8e-05	0.0009
E2348C_3403	tdcF	Cluster_13477	hypothetical protein	196.31	6.28	-4.97	3.1e-09	9.7e-07
E2348C_3404	tdcE	Cluster_60987	pyruvate formate-lyase 4/2-ketobutyrate formate-lyase	9516.28	78.13	-6.93	7e-08	9e-06
E2348C_3405	tdcD	Cluster_28136	propionate/acetate kinase	9703.31	17.98	-9.08	1e-10	1e-07
E2348C_3406	tdcC	Cluster_18411	threonine/serine transporter TdcC	11138.1	85.21	-7.03	8e-08	9e-06
E2348C_3407	tdcB	Cluster_28138	threonine dehydratase	28588.4	32.9	-9.76	8.6e-09	2e-06
E2348C_3408	tdcA	Cluster_32651	DNA-binding transcriptional activator TdcA	8014.68	6.66	-10.23	1e-12	3.4e-09
E2348C_3409	tdcR	Cluster_18414	DNA-binding transcriptional activator TdcR	14.94	0.35	-5.42	1e-05	0.0004
E2348C_3410	garK	Cluster_60994	glycerate kinase	289	52.16	-2.47	0.0009	0.01
E2348C_3411	garR	Cluster_23301	tartronate semialdehyde reductase	185.95	24.88	-2.9	5.8e-05	0.0016
E2348C_3412	garL	Cluster_28142	alpha-dehydro-beta-deoxy-D-glucarate aldolase	455.79	14.94	-4.93	2e-08	3e-06
E2348C_3413	garP	Cluster_28143	(D)-galactarate transporter	681.43	64.64	-3.4	3.2e-05	0.001
E2348C_3414	garD	Cluster_65609	(D)-galactarate dehydrogenase	309.16	58.46	-2.4	0.0011	0.02
E2348C_3417	agaV	Cluster_18422	PTS system N-acetylgalactosamine-specific transporter subunit IIB	33.71	5.71	-2.56	0.0004	0.0078
E2348C_3422	agaS	Cluster_23312	tagatose-6-phosphate ketose/aldose isomerase	87.37	18.75	-2.22	0.0026	0.03
E2348C_3439	yhbU	Cluster_28169	peptidase (collagenase-like)	595.96	130.69	-2.19	0.0025	0.03
E2348C_3453	yhbX	Cluster_65655	hydrolase, inner membrane	469.85	62.94	-2.9	0.0007	0.01
E2348C_3491	gltB	Cluster_23381	glutamate synthase subunit alpha	549.05	13824.2	4.65	0.0003	0.0065
E2348C_3492	gltD	Cluster_23382	glutamate synthase subunit beta	78.99	1935.85	4.62	6e-06	0.0003
E2348C_3497	nanA	Cluster_56805	N-acetylneuraminate lyase	342.41	12.97	-4.72	3.8e-07	2.9e-05
E2348C_3534	envR	Cluster_23432	DNA-binding transcriptional regulator EnvR	20.19	2.1	-3.26	0.0005	0.0096
E2348C_3615	nirB	Cluster_8595	nitrite reductase, large subunit, NAD(P)H-binding	10189.2	873.33	-3.54	0.0008	0.01
E2348C_3616	nirD	Cluster_28354	nitrite reductase small subunit	347.08	6.63	-5.71	2e-10	1.4e-07
E2348C_3617	nirC	Cluster_28355	nitrite transporter NirC	1152.59	17.53	-6.04	3e-10	1.6e-07
E2348C_3619	yhfL	Cluster_37372	hypothetical protein	54.26	1.86	-4.87	3e-10	1.5e-07
E2348C_3660	gntT	Cluster_32894	gluconate transporter, high-affinity GNT Isystem	1223.57	142.36	-3.1	0.0001	0.0033
E2348C_3661	malQ	Cluster_42462	4-alpha-glucanotransferase	12556.1	1279.63	-3.29	0.0026	0.03
E2348C_3662	malP	Cluster_42463	maltodextrin phosphorylase	55249.3	2232.57	-4.63	0.0019	0.02
E2348C_3670	glpD	Cluster_28414	glycerol-3-phosphate dehydrogenase	4819.47	94.08	-5.68	1e-06	6.8e-05
E2348C_3671		Cluster_32905	hypothetical protein	484.2	4.56	-6.73	3.4e-11	5e-08
E2348C_3672		Cluster_32906	hypothetical protein	248.49	1.09	-7.84	2.6e-13	1.2e-09
E2348C_3694	livF	Cluster_42501	leucine/isoleucine/valine transporter ATP-binding subunit	12.09	52.24	2.11	0.0035	0.04
E2348C_3718	nikB	Cluster_23623	nickel transporter permease NikB	290.36	36.37	-3	5e-05	0.0014
E2348C_3719	nikC	Cluster_28465	nickel transporter permease NikC	540.55	45.63	-3.57	7e-06	0.0003
E2348C_3720	nikD	Cluster_13818	nickel transporter ATP-binding protein NikD	700.47	51.48	-3.77	4e-06	0.0002
E2348C_3721	nikE	Cluster_13819	nickel transporter ATP-binding protein NikE	1285.1	59.43	-4.43	4.3e-07	3e-05
E2348C_3722	nikR	Cluster_28468	nickel responsive regulator	3491.55	502.99	-2.8	0.0022	0.03
E2348C_3733	yhiP	Cluster_37491	inner membrane transporter YhiP	1736.2	131.71	-3.72	8.1e-05	0.0021
E2348C_3740	slp	Cluster_18751	outer membrane lipoprotein	24.63	535.48	4.44	3e-06	0.0002
E2348C_3741	yhiF	Cluster_57084	DNA-binding transcriptional regulator	39.35	1476.98	5.23	4.2e-07	3e-05
E2348C_3742	chuS	Cluster_23648	heme/hemoglobin transport protein	310.64	4654.82	3.91	0.0007	0.01
E2348C_3743	chuA	Cluster_32975	outer membrane heme/hemoglobin receptor	1063.52	33920.8	5	0.0015	0.02
E2348C_3744	chuT	Cluster_28491	hemin binding protein	32.15	1746.2	5.76	1.1e-07	1.3e-05
E2348C_3745	chuW	Cluster_42553	coproporphyrinogen III oxidase	73.52	2553.24	5.12	2e-06	0.0001
E2348C_3747	chuY	Cluster_42555	ShuY-like protein	48.53	521.17	3.42	0.0003	0.0059
E2348C_3748	chuU	Cluster_28495	hemin permease	56.54	759.43	3.75	6.6e-05	0.0018
E2348C_3749	hmuV	Cluster_23655	hemin importer ATP-binding subunit	49.86	266.51	2.42	0.0044	0.05
E2348C_3765	yhjE	Cluster_57101	transporter	41.52	295.87	2.83	0.001	0.02
E2348C_3770	dctA	Cluster_18783	C4-dicarboxylate transporter DctA	1796.47	157.16	-3.51	0.0013	0.02
E2348C_3788	dppF	Cluster_37569	dipeptide transporter ATP-binding subunit	168.24	2277.83	3.76	0.0002	0.0037
E2348C_3789	dppD	Cluster_23696	dipeptide transporter ATP-binding subunit	35.73	1101.49	4.95	5.8e-07	3.8e-05
E2348C_3790	dppC	Cluster_61409	dipeptide transporter	17.11	588.87	5.1	1.3e-07	1.5e-05
E2348C_3791	dppB	Cluster_57117	dipeptide transporter permease DppB	22.68	629.78	4.8	9.7e-07	5.6e-05
E2348C_3792	dppA	Cluster_61411	dipeptide transporter	693.68	7549.66	3.44	0.0023	0.03
E2348C_3798	lpfA	Cluster_42607	fimbrial major protein	1.95	19.87	3.35	0.0005	0.0094
E2348C_3809	hokA	Cluster_61423	small toxic polypeptide	130.71	25.77	-2.34	0.0017	0.02
E2348C_3828	yiaL	Cluster_42636	hypothetical protein	55.99	5.08	-3.46	1e-05	0.0004
E2348C_3829		Cluster_42637	hypothetical protein	55.85	11.5	-2.28	0.0013	0.02
E2348C_3830	yiaM	Cluster_28578	2,3-diketo-L-gulonate TRAP transporter small permease YiaM	15.53	0	-3.96	2e-06	0.0001
E2348C_3831	yiaN	Cluster_28579	transporter, large permease component	38.13	8.94	-2.09	0.0045	0.05
E2348C_3832	yiaO	Cluster_42640	transporter, periplasmic protein	66.58	10.26	-2.7	0.0003	0.0064
E2348C_3852	lldP	Cluster_23761	L-lactate permease	12332	231	-5.74	6.4e-05	0.0017
E2348C_3853	lldR	Cluster_8832	DNA-binding transcriptional repressor LldR	6288.47	148.97	-5.4	2.9e-05	0.0009
E2348C_3854	lldD	Cluster_37633	L-lactate dehydrogenase	5286.24	158.36	-5.06	2.8e-05	0.0009
E2348C_3895		Cluster_18911	hypothetical protein	632.71	89.9	-2.82	0.0008	0.01
E2348C_3925		Cluster_28657	fructose-specific PTS enzymes, IIB component	17.26	3.29	-2.39	0.0048	0.05
E2348C_3930	EspF	Cluster_23838	LEE-encoded effector EspF	106.83	2744.72	4.68	8e-06	0.0003
E2348C_3931		Cluster_23839	component ofT3SS	42.03	1042.9	4.63	1e-06	7.5e-05
E2348C_3932	escF	Cluster_42747	T3SS structure protein EscF	40.98	1644.01	5.33	1.8e-07	1.7e-05
E2348C_3933	cesD2	Cluster_18950	chaperone CesD2	78.14	3316.39	5.41	8.9e-07	5.3e-05
E2348C_3934	espB	Cluster_23842	translocon EspB	786.78	20440.5	4.7	0.0008	0.01
E2348C_3935	espD	Cluster_28707	translocon EspD	1192.28	29465.1	4.63	0.0015	0.02
E2348C_3936	EspA	Cluster_46985	translocon EspA	700.95	18305.9	4.71	0.0005	0.0093
E2348C_3937	speL	Cluster_42752	secretion switching protein SpeL	708.79	13044	4.2	0.0009	0.01
E2348C_3938	escD	Cluster_23846	T3SS structure protein EscD	115.31	1666.28	3.85	6.9e-05	0.0018
E2348C_3943	cesF	Cluster_28715	chaperone CesF	76.74	1611.35	4.39	1.2e-05	0.0004
E2348C_3944	espH	Cluster_23852	LEE-encoded effector EspH	259	3489.52	3.75	0.0004	0.0079
E2348C_3945	sepQ	Cluster_28717	T3SS structure protein SepQ	227.42	2823.04	3.63	0.0003	0.0069
E2348C_3946		Cluster_46995	hypothetical protein	28.16	299.06	3.41	0.0001	0.003
E2348C_3947		Cluster_23854	hypothetical protein	24.17	479.03	4.31	4e-06	0.0002
E2348C_3948	escN	Cluster_8903	translocator EscN	741.3	10045.3	3.76	0.0017	0.02
E2348C_3949	escV	Cluster_28720	translocator EscV	1235.49	16539.8	3.74	0.0039	0.04
E2348C_3950	mpc	Cluster_28721	regulator Mpc	89.16	809.65	3.18	0.0003	0.0055
E2348C_3951	espZ	Cluster_42765	LEE-encoded effector EspZ	305	6122.51	4.33	0.0002	0.0044
E2348C_3952	rorf8	Cluster_14025	chaperone ofT3SS Rorf8	305.16	5187.68	4.09	0.0003	0.0059
E2348C_3953	escJ	Cluster_28724	T3SS structure protein EscJ	673.61	10352.8	3.94	0.0013	0.02
E2348C_3954	sepD	Cluster_47003	secretion switching protein SepD	122.98	2088.57	4.09	4.6e-05	0.0013
E2348C_3955	escC	Cluster_18971	T3SS structure protein EscC	1120.7	15655	3.8	0.0033	0.04
E2348C_3956	cesD	Cluster_8911	chaperone CesD	81.62	1698.83	4.38	1.2e-05	0.0004
E2348C_3957	grlA	Cluster_42771	positive regulator GrlA	184.04	2436.34	3.73	0.0001	0.0034
E2348C_3958	grlR	Cluster_33161	negative regulator GrlR	176.15	2854.04	4.02	6.5e-05	0.0017
E2348C_3959		Cluster_52862	hypothetical protein	30.47	428.92	3.82	1.7e-05	0.0006
E2348C_3960	EscU	Cluster_28730	secretion system apparatus protein SsaU	107.99	780.65	2.85	0.0018	0.02
E2348C_3970	espG	Cluster_33172	LEE-encoded effector EspG	403.87	5722.38	3.82	0.0006	0.0098
E2348C_3971		Cluster_42784	hypothetical protein	18.1	648.84	5.16	1.8e-07	1.7e-05
E2348C_3981	uhpT	Cluster_8935	sugar phosphate antiporter	323.18	49.01	-2.72	0.0031	0.04
E2348C_4019	tnaA	Cluster_23920	tryptophanase	92.39	7.95	-3.54	1e-05	0.0004
E2348C_4030	bglH	Cluster_42839	carbohydrate-specific outer membrane porin, cryptic	56.97	10.93	-2.38	0.0011	0.02
E2348C_4054	asnA	Cluster_42863	asparagine synthetase AsnA	255.11	1706.68	2.74	0.0035	0.04
E2348C_4058	rbsD	Cluster_33251	D-ribose pyranase	7729.18	157.39	-5.62	5e-06	0.0002
E2348C_4059	rbsA	Cluster_42868	D-ribose transporter ATP-binding protein	4418.38	77.73	-5.83	3.3e-07	2.6e-05
E2348C_4060	rbsC	Cluster_37835	ribose ABC transporter permease	7749.84	275.17	-4.82	6.3e-05	0.0017
E2348C_4061	rbsB	Cluster_4267	D-ribose transporter subunit RbsB	10366	435.2	-4.57	0.0002	0.0047
E2348C_4062	rbsK	Cluster_37837	ribokinase	3001.36	177.55	-4.08	9.7e-05	0.0024
E2348C_4063	rbsR	Cluster_42872	transcriptional repressor RbsR	743.84	125.45	-2.57	0.0037	0.04
E2348C_4118		Cluster_66281	hypothetical protein	77.6	14.29	-2.44	0.0017	0.02
E2348C_4130	metE	Cluster_24046	5-methyltetrahydropteroyltriglutamate/homocysteine S-methyltransferase	90.88	957.76	3.4	0.0004	0.0078
E2348C_4131		Cluster_24047	phosphosugar isomerase	47.36	2.52	-4.23	3.2e-07	2.6e-05
E2348C_4158	fadB	Cluster_24074	multifunctional fatty acid oxidation complex subunit alpha	629.73	64.56	-3.29	0.0011	0.02
E2348C_4182		Cluster_33358	dehydrogenase	101.23	22.22	-2.19	0.0014	0.02
E2348C_4229	glpX	Cluster_57488	fructose 1,6-bisphosphatase II	1602.94	200.88	-3	0.0013	0.02
E2348C_4230	glpK	Cluster_4374	glycerol kinase	42610.6	676.01	-5.98	0.0003	0.0059
E2348C_4231	glpF	Cluster_4373	glycerol facilitator	14475.9	128.83	-6.81	3e-06	0.0001
E2348C_4247		Cluster_29027	5'-nucleotidase	98.98	10.16	-3.28	7e-06	0.0003
E2348C_4260	ptsA	Cluster_29036	fused PTS enzymes: Hpr component/enzyme I component/enzyme IIA component	312.51	70.8	-2.14	0.0032	0.04
E2348C_4310	zraS	Cluster_29085	sensor protein ZraS	442.27	80.49	-2.46	0.0026	0.03
E2348C_4317	aceB	Cluster_24227	malate synthase	398.25	2526.02	2.67	0.0023	0.03
E2348C_4318	aceA	Cluster_4564	isocitrate lyase	51.32	618.47	3.59	3.6e-05	0.0011
E2348C_4341	yjbE	Cluster_24247	hypothetical protein	27.99	274.2	3.29	0.0001	0.0026
E2348C_4347	malG	Cluster_43139	maltose transporter permease	9708.42	792.13	-3.62	0.0009	0.01
E2348C_4348	malF	Cluster_61880	maltose transporter membrane protein	22457.4	224.52	-6.64	4e-06	0.0002
E2348C_4349	malE	Cluster_33534	maltose ABC transporter periplasmic protein	137939	921.95	-7.23	0.0002	0.0038
E2348C_4350	malK	Cluster_29120	maltose/maltodextrin transporter ATP-binding protein	24042.5	228.74	-6.72	5e-06	0.0002
E2348C_4351	lamB	Cluster_24256	maltoporin	78423.8	409.76	-7.58	2.8e-05	0.0009
E2348C_4378		Cluster_24280	sensory histidine kinase in two-component system	43.49	6.52	-2.74	5e-05	0.0014
E2348C_4384	yjcB	Cluster_9321	hypothetical protein	18.03	128.45	2.83	0.0006	0.01
E2348C_4386	soxS	Cluster_43182	DNA-binding transcriptional regulator SoxS	133.33	18.09	-2.88	0.0002	0.0042
E2348C_4392	acs	Cluster_29166	acetyl-CoA synthetase	1853.47	132.73	-3.8	0.0005	0.0088
E2348C_4393	nrfA	Cluster_24302	cytochrome c552	3007.54	94.92	-4.99	3.9e-07	2.9e-05
E2348C_4394	nrfB	Cluster_43190	cytochrome c nitrite reductase pentaheme subunit	132.72	9.46	-3.81	1.3e-07	1.4e-05
E2348C_4395	nrfC	Cluster_43191	formate-dependent nitrite reductase NrfC, 4Fe4S subunit	43.74	1.82	-4.58	2.2e-09	7.4e-07
E2348C_4396	nrfD	Cluster_43192	formate-dependent nitrite reductase complex subunit NrfD	52.6	11.43	-2.2	0.0002	0.0046
E2348C_4435	yjdN	Cluster_48247	hypothetical protein	16.82	108.89	2.69	0.0007	0.01
E2348C_4444	adiY	Cluster_24355	DNA-binding transcriptional activator	583.98	16.9	-5.11	1e-08	3e-06
E2348C_4446	melR	Cluster_14510	DNA-binding transcriptional regulator MelR	1213.89	125.54	-3.27	0.0003	0.0059
E2348C_4449	fumB	Cluster_66593	anaerobic class I fumarate hydratase (fumaraseB)	558.27	114.02	-2.29	0.0035	0.04
E2348C_4450	dcuB	Cluster_9389	anaerobic C4-dicarboxylate transporter	417.19	85.37	-2.29	0.0026	0.03
E2348C_4455	yjdK	Cluster_43253	hypothetical protein	123.75	14.51	-3.09	8e-06	0.0003
E2348C_4465	aspA	Cluster_14531	aspartate ammonia-lyase	18182.9	955.51	-4.25	0.0008	0.01
E2348C_4480	frdC	Cluster_66626	fumarate reductase subunit C	190.37	35.53	-2.42	0.0006	0.0098
E2348C_4481	frdB	Cluster_14548	fumarate reductase iron-sulfur subunit	2084.41	273.13	-2.93	0.0006	0.0098
E2348C_4508	yjfM	Cluster_29285	hypothetical protein	22.68	2.45	-3.21	7.5e-05	0.0019
E2348C_4511	yjfN	Cluster_62040	hypothetical protein	1629.26	279.01	-2.55	0.002	0.03
E2348C_4512	yjfO	Cluster_43311	biofilm stress and motility protein A	4264.65	81.67	-5.71	2.3e-07	2e-05
E2348C_4529		Cluster_24441	hexuronate transporter	101.44	24.85	-2.03	0.004	0.04
E2348C_4565	treC	Cluster_24491	trehalose-6-phosphate hydrolase	14394	83.87	-7.42	4.2e-07	3e-05
E2348C_4566	treB	Cluster_24492	PTS system trehalose(maltose)-specific transporter subunit IIBC	14694.1	33.27	-8.79	2e-08	3e-06
E2348C_4614		Cluster_24531	restriction endonuclease	453.47	48.15	-3.24	0.0003	0.0053
E2348C_4621	fimA	Cluster_24538	major type 1 subunit fimbrin (pilin)	183.92	1506.11	3.03	0.0011	0.02
E2348C_4647		Cluster_43442	helicase	1822.25	248.32	-2.88	0.0028	0.03
E2348C_4649	yjiX	Cluster_19683	hypothetical protein	230.1	34.26	-2.75	0.0032	0.04
E2348C_4657	yjjN	Cluster_43449	oxidoreductase, Zn-dependent and NAD (P)-binding	47.07	10.51	-2.16	0.0019	0.02
E2348C_4677	yjjW	Cluster_48476	pyruvate formate lyase activating enzyme	595.9	34.57	-4.11	6.5e-07	4.2e-05
E2348C_4678	yjjI	Cluster_66821	hypothetical protein	4965.83	217.66	-4.51	9e-06	0.0004
E2348C_4679	deoC	Cluster_33836	deoxyribose-phosphate aldolase	3179.23	323.42	-3.3	0.0004	0.0083
E2348C_4680	deoA	Cluster_33837	thymidine phosphorylase	2595.69	293.57	-3.14	0.0004	0.0077

## Sheet: B171
Genes of EPEC isolate B171 that exhibited significant differential expression in DMEM vs. LB
Locus ID	Gene ID	LS-BSR Cluster ID	Predicted Protein Function	Read Counts (LB)	Read Counts (DMEM)	LFC (DMEM/LB)	p-value	FDR
B171_10	carB	Cluster_20082	carbamoyl-phosphate synthase large chain	1040.82	5962.64	2.51823	0.000267568	0.00343121
B171_1061		Cluster_1451	conserved hypothetical protein	1.62327	10.5923	2.70605	0.00401646	0.0323572
B171_1062		Cluster_1452	DicB family protein	0.537379	12.4526	4.53436	7.91622e-05	0.00121466
B171_1065		Cluster_15697	enterobacterial Ail/Lom family protein	9.16883	64.1939	2.80763	7.78817e-07	2.16478e-05
B171_1074	hyaA	Cluster_39747	hydrogenase-1 small chain	16.2438	159.882	3.29905	2.49548e-09	1.54052e-07
B171_1075	hyaB	Cluster_54620	hydrogenase-1 large chain	39.8885	200.027	2.32615	9.94073e-06	0.000199907
B171_1107		Cluster_11865	putative lF82 chromosome, complete sequence	4.87536	22.6452	2.21563	0.000907467	0.00958337
B171_1109		Cluster_49922	Clp protease family protein	142.458	606.184	2.08922	0.000182693	0.00245549
B171_1110		Cluster_4640	conserved hypothetical protein	2.17177	43.8298	4.33497	2.16998e-09	1.37148e-07
B171_1111		Cluster_34981	ATP-binding sugar transporter from pro-phage family protein	4.31573	21.2235	2.29799	0.00084019	0.00895738
B171_1112		Cluster_4642	prophage minor tail Z family protein	14.0553	75.2354	2.42029	6.92923e-06	0.000146563
B171_1113		Cluster_30544	minor tail protein U	6.47081	27.7027	2.09801	0.000783793	0.00845664
B171_1156		Cluster_6282	ferrous iron transport B family protein	18.8862	98.832	2.38765	5.86597e-06	0.000127633
B171_1161	torS	Cluster_54639	TMAO reductase sytem sensor TorS	112.947	786.974	2.80068	1.52027e-06	3.89908e-05
B171_1171	agp	Cluster_39775	glucose-1-phosphatase	717.825	160.628	-2.15991	0.000133144	0.00188101
B171_1174		Cluster_63295	conserved hypothetical protein	1.6177	13.3863	3.04874	0.000677363	0.00752326
B171_1183	putA	Cluster_26024	bifunctional protein PutA	27564.4	2108.06	-3.70882	1.80016e-06	4.46591e-05
B171_1185	putP	Cluster_26026	sodium/proline symporter	4839.19	324.036	-3.90054	5.44327e-08	2.27546e-06
B171_1190	phoH	Cluster_39845	PhoH domain protein	87.3248	19.8407	-2.13793	3.6666e-05	0.000617968
B171_1262	fhuE	Cluster_21197	FhuE receptor	349.15	1774.82	2.34576	0.00014719	0.002051
B171_1272	bhsA	Cluster_11148	multiple stress resistance protein BhsA	16.7033	81.3608	2.2842	1.65819e-05	0.00030781
B171_1289		Cluster_1452	DicB family protein	0	9.2519	3.20975	0.000128545	0.00182471
B171_1297		Cluster_44893	conserved hypothetical protein	4.87536	27.7062	2.50663	0.000122604	0.00174975
B171_1315	iraM	Cluster_1470	anti-adapter protein IraM	83.2127	17.9981	-2.20896	2.17173e-05	0.000394847
B171_1319		Cluster_16227	putative lysozyme from lambdoid prophage DLP12	1.08589	9.22362	3.08646	0.00357538	0.0295665
B171_1330		Cluster_15697	enterobacterial Ail/Lom family protein	7.54557	42.0403	2.47807	2.8176e-05	0.000500288
B171_1331		Cluster_1036	prophage tail fibre N-terminal family protein	17.7892	80.3671	2.17561	3.59098e-05	0.00060909
B171_1377		Cluster_26195	conserved hypothetical protein	3.77278	18.4543	2.29026	0.00145033	0.0140251
B171_1384		Cluster_35153	conserved hypothetical protein	5.93343	32.7672	2.46531	7.67331e-05	0.00118423
B171_1412		Cluster_20648	phage lysozyme family protein	34.4702	174.761	2.34196	8.00084e-06	0.000164002
B171_1451		Cluster_20648	phage lysozyme family protein	35.5672	180.745	2.34533	7.92005e-06	0.000162975
B171_1452		Cluster_45238	conserved hypothetical protein	1.08032	9.23422	3.09553	0.00357445	0.0295665
B171_1481		Cluster_40067	pyridine nucleotide-disulfide oxidoreductase family protein	3796.48	279.562	-3.76342	7.31713e-08	2.96539e-06
B171_1487	ycgR	Cluster_40072	flagellar brake protein YcgR	5.95568	26.3269	2.1442	0.000733536	0.00805827
B171_1519	narK	Cluster_30847	nitrite extrusion protein 1	488.263	102.584	-2.25085	4.18843e-05	0.000694887
B171_1520		Cluster_40107	nitrate reductase, alpha subunit	7329.48	842.513	-3.12094	1.20615e-05	0.00023542
B171_1607	puuA	Cluster_45339	gamma-glutamylputrescine synthetase PuuA	363.77	57.6936	-2.65654	1.42641e-06	3.73046e-05
B171_1608		Cluster_11575	peptidase C26 family protein	316.921	71.5467	-2.14717	6.18883e-05	0.000980791
B171_1611	puuB	Cluster_45117	gamma-glutamylputrescine oxidoreductase	15.1245	3.69581	-2.03293	0.00531558	0.040269
B171_1619		Cluster_45351	alpha amylase, catalytic domain protein	174.121	33.2269	-2.38967	4.76118e-06	0.000104451
B171_1632		Cluster_63590	conserved hypothetical protein	1021.52	204.525	-2.32036	7.19093e-05	0.00112616
B171_1668	feaR	Cluster_45398	transcriptional activator FeaR	224.899	36.4877	-2.62379	9.12305e-07	2.49661e-05
B171_1672	paaA	Cluster_35489	phenylacetic acid degradation protein PaaA	279.28	11.5507	-4.59565	3.51595e-14	8.48464e-12
B171_1673		Cluster_45403	phenylacetic acid degradation B family protein	14.0943	1.3793	-3.3531	0.000168983	0.00229445
B171_1674	paaC	Cluster_45178	phenylacetic acid degradation protein PaaC	68.1939	14.7762	-2.20637	3.07423e-05	0.000535117
B171_1675	paaJ	Cluster_45405	phenylacetate-CoA oxygenase, PaaJ subunit	67.0968	15.2395	-2.13843	5.05422e-05	0.000818075
B171_1676		Cluster_35493	2Fe-2S iron-sulfur cluster binding domain protein	101.041	23.0626	-2.13131	3.30519e-05	0.000567871
B171_1678		Cluster_45181	enoyl-CoA hydratase/isomerase family protein	33.4232	8.29701	-2.01019	0.000543966	0.00629175
B171_1686		Cluster_26401	putative oxidoreductase YdbC	269.686	53.5769	-2.3316	1.17306e-05	0.000229808
B171_1699		Cluster_21555	TonB dependent receptor family protein	1419.16	151.397	-3.22862	2.28707e-07	7.7338e-06
B171_1720		Cluster_55067	gram-negative porin family protein	1.6177	29.4852	4.18797	1.28772e-07	4.65069e-06
B171_1746		Cluster_21592	anaerobic sulfatase maturase	44.2821	8.30408	-2.41483	2.38354e-05	0.000428957
B171_1747		Cluster_21593	type I phosphodiesterase / nucleotide pyrophosphatase family protein	264.651	34.6204	-2.9344	7.75678e-08	3.07319e-06
B171_1751	fimH	Cluster_35561	protein FimH	167.029	13.8354	-3.59366	1.40798e-10	1.38425e-08
B171_1752	fimG	Cluster_40322	protein FimG	48.659	4.15204	-3.55081	1.74192e-08	8.80746e-07
B171_1753	fimF	Cluster_21599	protein FimF	22.205	2.3059	-3.26748	1.24067e-05	0.000241272
B171_1754		Cluster_59417	type VII secretion system (T7SS), usher family protein	282.657	45.2445	-2.64324	1.03438e-06	2.80181e-05
B171_1755		Cluster_40325	gram-negative pili assembly chaperone, N-terminal domain protein	823.208	176.253	-2.22361	0.000105748	0.00154659
B171_1756	fimA	Cluster_1885	type-1 fimbrial protein, A chain	1866.46	168.073	-3.47315	7.52531e-08	3.02666e-06
B171_1832	fumC	Cluster_26558	fumarate hydratase, class II	574.714	83.543	-2.78225	9.94602e-07	2.70787e-05
B171_1834	fumA	Cluster_40420	fumarate hydratase class I, aerobic	4581.6	331.717	-3.78783	9.72542e-08	3.71455e-06
B171_1837	uidC	Cluster_26562	membrane-associated protein UidC	2.16065	11.9893	2.47221	0.00424026	0.0338132
B171_1845	add	Cluster_59535	adenosine deaminase	956.178	165.579	-2.52976	1.58187e-05	0.000294672
B171_1893		Cluster_6900	putative predicted oxidoreductase	2.69246	17.9804	2.73943	0.000364538	0.00445929
B171_1905		Cluster_6913	conserved hypothetical protein	16.1881	203.047	3.6488	1.40575e-10	1.38425e-08
B171_1908		Cluster_26633	conserved hypothetical protein	71.2512	346.985	2.28389	2.52838e-05	0.000453486
B171_1979	cedA	Cluster_21853	cell division activator CedA	4.32129	20.7779	2.26551	0.00102509	0.0105879
B171_1994	astD	Cluster_21868	succinylglutamic semialdehyde dehydrogenase	119.212	25.8495	-2.20532	1.73575e-05	0.000319968
B171_2047		Cluster_64189	transporter, betaine/carnitine/choline transporter family protein	257.509	18.4543	-3.80259	3.45302e-11	3.98523e-09
B171_2048		Cluster_12148	rieske [2Fe-2S] domain protein	1446.27	86.2981	-4.06687	3.24688e-10	2.69339e-08
B171_2065	manX	Cluster_40617	PTS system mannose-specific EIIAB component	4898.39	1153.83	-2.08588	0.00198655	0.0183419
B171_2098	purT	Cluster_40648	phosphoribosylglycinamide formyltransferase 2	97.7775	2117.85	4.43695	8.28617e-11	8.45986e-09
B171_2126		Cluster_2244	conserved hypothetical protein	1.6177	10.6065	2.71292	0.00401489	0.0323572
B171_2131		Cluster_2249	conserved hypothetical protein	16.7311	109.435	2.70947	4.35264e-07	1.30555e-05
B171_2241	yedR	Cluster_59869	inner membrane protein YedR	4.84198	44.7989	3.20979	3.78031e-07	1.1601e-05
B171_2246	uraH	Cluster_17062	hydroxyisourate hydrolase	124.042	632.029	2.34916	3.21133e-05	0.000553537
B171_2349		Cluster_27124	conserved hypothetical protein	3.2354	14.2846	2.14244	0.00551356	0.041461
B171_2363		Cluster_22242	class II aldolase, tagatose bisphosphate family	34.5703	5.98757	-2.52949	3.17827e-05	0.000549624
B171_2394		Cluster_41118	response regulator	766.857	138.407	-2.47004	1.68504e-05	0.000311703
B171_2395		Cluster_41119	histidine kinase-, DNA gyrase B-, and HSP90-like ATPase family protein	1440.78	204.161	-2.81908	4.42052e-06	9.87632e-05
B171_2428	cdd	Cluster_22321	cytidine deaminase	2887.91	177.795	-4.02174	5.51082e-09	3.14591e-07
B171_2429		Cluster_55742	conserved hypothetical protein	772.911	137.201	-2.49401	1.44151e-05	0.000273321
B171_2431	yeiT	Cluster_27187	NAD-dependent dihydropyrimidine dehydrogenase sunbunit PreT	1355.2	92.2856	-3.87626	1.21453e-09	8.37393e-08
B171_2432	yeiA	Cluster_41149	NAD-dependent dihydropyrimidine dehydrogenase subunit PreA	846.937	78.9807	-3.42268	1.17156e-08	6.21984e-07
B171_2433		Cluster_41150	branched-chain amino acid transport system / permease component family protein	1238.1	47.9748	-4.68971	1.06414e-12	1.76547e-10
B171_2434	mglA	Cluster_27190	galactose/methyl galactoside import ATP-binding protein MglA	1633.34	21.2412	-6.26481	1.21003e-17	6.74919e-15
B171_2435	mglB	Cluster_41152	D-galactose-binding periplasmic protein	2687.05	23.5471	-6.83433	3.51013e-18	3.51514e-15
B171_2436		Cluster_22329	bacterial regulatory, LacI family protein	730.143	65.0003	-3.48966	4.94627e-09	2.85432e-07
B171_2440	cirA	Cluster_22333	colicin I receptor	336.72	3162.45	3.23142	1.56631e-06	3.97872e-05
B171_2448	nsr	Cluster_22341	regulatory protein Nsr	86.0442	18.0016	-2.25695	1.48921e-05	0.000280363
B171_2452		Cluster_2557	PTS system, Fru family, IIB component domain protein	6734.4	912.098	-2.88429	4.42207e-05	0.000726834
B171_2453	pfkB	Cluster_27209	1-phosphofructokinase	6198.45	863.604	-2.84347	5.08057e-05	0.00081984
B171_2454		Cluster_36361	phosphocarrier, HPr family protein	7581.87	1494.29	-2.34309	0.000812925	0.00871882
B171_2460		Cluster_41176	cobalamin synthesis CobW C-terminal domain protein	629.476	140.49	-2.16368	0.000113646	0.00163953
B171_2461	yeiU	Cluster_60077	inner membrane protein YeiU	1048.5	235.616	-2.15381	0.00023111	0.00302208
B171_2488		Cluster_51340	nitrate reductase cytochrome c-type subunit family protein	61.0354	254.647	2.06078	9.1876e-05	0.00138178
B171_2489		Cluster_7434	ferredoxin-type, NapH/MauN family protein	91.2233	395.997	2.11801	9.56246e-05	0.00142802
B171_2490		Cluster_27245	MauM/NapG ferredoxin-type family protein	46.3815	241.731	2.38178	7.65109e-06	0.00015867
B171_2517		Cluster_36429	conserved hypothetical protein	128.551	5.99464	-4.42252	2.12298e-13	4.17441e-11
B171_2518	glpQ	Cluster_36430	glycerophosphoryl diester phosphodiesterase	2744.93	135.185	-4.34376	4.24277e-10	3.36192e-08
B171_2519	glpT	Cluster_2623	glycerol-3-phosphate transporter	57928.9	94.1424	-9.26522	1.65357e-20	4.38941e-17
B171_2520	glpA	Cluster_22417	glycerol-3-phosphate dehydrogenase, anaerobic, A subunit	7250.42	54.3656	-7.05923	1.43615e-16	6.35375e-14
B171_2521	glpB	Cluster_22418	glycerol-3-phosphate dehydrogenase, anaerobic, B subunit	3255.4	28.5833	-6.83152	1.09664e-17	6.74919e-15
B171_2522	glpC	Cluster_2626	glycerol-3-phosphate dehydrogenase, anaerobic, C subunit	2088.33	44.7423	-5.54456	1.22222e-14	3.41513e-12
B171_2536	pmrD	Cluster_36452	signal transduction protein PmrD	507.507	114.033	-2.15398	9.23553e-05	0.00138507
B171_2537		Cluster_22435	putative 4-amino-4-deoxy-L-arabinose-phosphoundecaprenol flippase subunit ArnF	659.908	152.313	-2.11522	0.000161997	0.00222809
B171_2557	nuoF	Cluster_17411	NADH oxidoreductase (quinone), F subunit	9404.58	2120.12	-2.14922	0.0022313	0.0201462
B171_2558	nuoE	Cluster_17412	NADH-quinone oxidoreductase subunit E	3053.92	731.863	-2.06102	0.00146046	0.0140974
B171_2559	nuoC	Cluster_41298	NADH-quinone oxidoreductase subunit C/D	36565.2	8591.04	-2.08957	0.00427326	0.0338302
B171_2586	argT	Cluster_36499	lysine-arginine-ornithine-binding periplasmic protein	867.719	90.9523	-3.25405	5.31829e-08	2.25879e-06
B171_2588	purF	Cluster_22485	amidophosphoribosyltransferase	226.929	1698.96	2.90434	3.58738e-06	8.42717e-05
B171_2589	cvpA	Cluster_51451	colicin V production protein	59.4734	442.28	2.89465	2.81311e-07	9.1066e-06
B171_2698	fadJ	Cluster_22514	fatty oxidation complex, alpha subunit FadJ	2368.36	367.71	-2.68725	2.87848e-05	0.000507702
B171_2699	fadI	Cluster_27377	acetyl-CoA C-acyltransferase FadI	1061.66	227.616	-2.22165	0.000157709	0.00217475
B171_2701		Cluster_22517	outer membrane transport family protein	2400.66	430.903	-2.478	0.00010697	0.0015559
B171_272		Cluster_49304	cysteine-rich domain protein	453.631	59.0269	-2.94207	1.76486e-07	6.16425e-06
B171_273		Cluster_39001	iron-sulfur cluster-binding protein	613.956	120.388	-2.35044	2.83315e-05	0.000501373
B171_2737	nupC	Cluster_51577	nucleoside permease NupC	3165.1	713.489	-2.14929	0.000968766	0.0101045
B171_276	betA	Cluster_25106	choline dehydrogenase	3189.08	513.169	-2.63563	6.50338e-05	0.00102757
B171_2769	ucpA	Cluster_32012	oxidoreductase UcpA	619.903	148.108	-2.06539	0.000211032	0.00280794
B171_277	betB	Cluster_39005	betaine aldehyde dehydrogenase	8698.01	1235.62	-2.81545	8.30893e-05	0.00127124
B171_2771	murQ	Cluster_41429	N-acetylmuramic acid 6-phosphate etherase	3555.18	183.698	-4.27452	1.86827e-09	1.19502e-07
B171_2772	murP	Cluster_2855	PTS system N-acetylmuramic acid-specific EIIBC component	3411.76	244.465	-3.80282	4.32972e-08	1.86882e-06
B171_2773		Cluster_36596	beta-lactamase family protein	1206.06	154.397	-2.96559	1.09783e-06	2.94363e-05
B171_278	betI	Cluster_25108	transcriptional repressor BetI	3055.37	435.748	-2.80978	2.17913e-05	0.000394847
B171_279		Cluster_25109	transporter, betaine/carnitine/choline transporter family protein	7577.15	1029.65	-2.8795	5.12863e-05	0.000822595
B171_2797	maeB	Cluster_22609	NADP-dependent malic enzyme	4281.14	1003.85	-2.09245	0.00167135	0.0158168
B171_2806	yffB	Cluster_22620	protein YffB	343.367	69.7076	-2.30036	2.10702e-05	0.000384404
B171_2814	purC	Cluster_41477	phosphoribosylaminoimidazolesuccinocarboxamide synthase	378.581	3311.66	3.12888	3.43819e-06	8.11261e-05
B171_2816		Cluster_2898	conserved hypothetical protein	54.9741	305.398	2.47387	5.14687e-06	0.000112447
B171_2842	purM	Cluster_41489	phosphoribosylformylglycinamidine cyclo-ligase	239.239	2804.89	3.55142	1.39539e-07	5.0055e-06
B171_2843	purN	Cluster_41490	phosphoribosylglycinamide formyltransferase	143.644	800.965	2.47924	1.74355e-05	0.000320294
B171_2862	ndk	Cluster_12890	nucleoside diphosphate kinase	14084.3	2057.1	-2.7754	0.000149508	0.00207784
B171_2880		Cluster_27545	PRD domain protein	384.032	91.8471	-2.06392	0.000135595	0.00190443
B171_2881	hcaR	Cluster_65039	hca operon transcriptional activator	658.736	70.086	-3.2325	3.38186e-08	1.48383e-06
B171_2902	purL	Cluster_22691	phosphoribosylformylglycinamidine synthase	880.204	10396.6	3.56213	1.65583e-06	4.1466e-05
B171_2952	eamB	Cluster_51734	cysteine/O-acetylserine efflux protein	227.417	910.157	2.00077	0.000522958	0.00608857
B171_2966	clpB	Cluster_46586	ATP-dependent chaperone protein ClpB	21942.1	5445.56	-2.01055	0.00541444	0.0408894
B171_2993		Cluster_19779	putative Orf40 protein	4.85867	23.0272	2.24471	0.000754452	0.00819097
B171_300		Cluster_43934	conserved hypothetical protein	36.692	316.464	3.1085	2.73373e-08	1.24046e-06
B171_3002		Cluster_3080	hypothetical protein	39.9719	239.779	2.58464	1.47449e-06	3.83729e-05
B171_3003		Cluster_7878	bundlin family protein	7274.55	73270.5	3.3323	1.26246e-05	0.000244614
B171_3009		Cluster_26008	transposase, Mutator family protein	14.5983	73.2726	2.32748	1.37545e-05	0.000262672
B171_3010		Cluster_19767	transposase, Mutator family protein	46.9356	1168.62	4.63797	1.43711e-12	2.31201e-10
B171_3012		Cluster_48743	PerB family protein	228.873	2836.88	3.63169	8.20381e-08	3.22623e-06
B171_3013		Cluster_26004	bacterial regulatory helix-turn-helix, AraC family protein	778.103	16662	4.42046	2.19903e-08	1.04238e-06
B171_3023		Cluster_7866	putative BfpL	95.0016	2491.28	4.71279	1.95891e-11	2.3636e-09
B171_3024		Cluster_7865	putative BfpK	69.5779	1814.78	4.70502	5.34358e-12	7.46554e-10
B171_3025		Cluster_7864	putative BfpJ	65.2121	1475.98	4.50039	1.15729e-11	1.53602e-09
B171_3026		Cluster_41670	putative prepilin	217.908	4037.46	4.21166	4.22118e-09	2.49003e-07
B171_3027		Cluster_24774	transglycosylase SLT domain protein	155.233	3085.07	4.3128	8.77904e-10	6.47332e-08
B171_3028		Cluster_24773	type IV leader peptidase family protein	6371.76	70845.9	3.47492	6.11201e-06	0.000131371
B171_3029		Cluster_30606	type II/IV secretion system family protein	5381.19	77658.2	3.85114	7.91973e-07	2.17854e-05
B171_3030		Cluster_24771	type II secretion system (T2SS), F family protein	1935.53	32009	4.04768	3.0964e-07	9.82385e-06
B171_3031		Cluster_50547	AAA domain protein	7236.27	123374	4.09165	1.42752e-07	5.08637e-06
B171_3032		Cluster_35452	putative periplasmic protein	1193.48	23663.3	4.3094	6.12272e-08	2.53949e-06
B171_3033		Cluster_24768	putative BfpC	1460.32	31883.5	4.44845	3.36554e-08	1.48383e-06
B171_3034		Cluster_19750	bacterial type II and III secretion system family protein	5218.75	83133.7	3.99366	3.50505e-07	1.0882e-05
B171_3035		Cluster_24766	toxin co-regulated pilus biosynthesis Q family protein	645.896	11416.7	4.1437	6.39621e-08	2.63204e-06
B171_3036	bfpA	Cluster_22833	major structural subunit of bundle-forming pilus	57275.9	539433	3.23544	2.10176e-06	5.16585e-05
B171_3037		Cluster_30598	hypothetical protein	2.70359	17.5524	2.69872	0.000462338	0.00551585
B171_3075	nrdI	Cluster_56238	NrdI protein	15.1579	66.0436	2.12335	6.81131e-05	0.00106986
B171_3076		Cluster_27668	ribonucleoside-diphosphate reductase, alpha subunit	314.93	1275.51	2.01797	0.000674083	0.00751127
B171_3077	nrdF	Cluster_56240	ribonucleoside-diphosphate reductase 2 subunit beta	69.1907	308.192	2.15518	5.74859e-05	0.000916121
B171_3078	proV	Cluster_41763	glycine betaine/L-proline transport ATP binding subunit	6839.48	1174.9	-2.54135	0.000271645	0.00346673
B171_3079		Cluster_22861	binding--dependent transport system inner membrane component family protein	2240.45	358.607	-2.64331	3.44259e-05	0.000587676
B171_3080	proX	Cluster_27672	glycine betaine-binding periplasmic protein	3672.57	482.765	-2.9274	1.41226e-05	0.000268734
B171_3102	srlA	Cluster_46682	glucitol/sorbitol permease IIC component	1341.85	19.388	-6.11292	1.27127e-17	6.74919e-15
B171_3103	srlE	Cluster_8010	glucitol/sorbitol-specific phosphotransferase enzyme IIB component	1388.67	53.9836	-4.68504	1.75331e-12	2.73775e-10
B171_3104		Cluster_46684	PTS system, glucitol/sorbitol-specific IIA component family protein	555.657	9.68338	-5.84254	3.97265e-18	3.51514e-15
B171_3105	srlD	Cluster_60591	sorbitol-6-phosphate 2-dehydrogenase	2239.64	127.451	-4.13526	9.29637e-10	6.76088e-08
B171_3106		Cluster_60592	glucitol operon activator family protein	204.869	31.3808	-2.70674	3.91744e-07	1.18844e-05
B171_3127	hycA	Cluster_60611	formate hydrogenlyase regulatory protein HycA	3.77835	20.785	2.45971	0.000501742	0.00586729
B171_318		Cluster_34224	bacterial transcriptional regulator family protein	723.098	35.1296	-4.36343	2.41697e-12	3.46803e-10
B171_3209	sdaC	Cluster_41878	serine transporter	12769.3	2255.62	-2.50109	0.000528736	0.00614236
B171_3210		Cluster_22982	L-serine ammonia-lyase	1245.76	180.157	-2.7897	4.16138e-06	9.40118e-05
B171_3214	fucP	Cluster_22986	H+ symporter permease	319.948	29.5347	-3.43736	1.31123e-09	8.92475e-08
B171_3215	fucI	Cluster_27826	L-fucose isomerase	875.846	90.9417	-3.26766	4.67991e-08	2.00368e-06
B171_3278	kduI	Cluster_65308	4-deoxy-L-threo-5-hexosulose-uronate ketol-isomerase	546.456	86.772	-2.65481	2.47363e-06	6.02409e-05
B171_3279		Cluster_3346	acetyl-CoA C-acetyltransferase family protein	530.922	39.2145	-3.75904	2.21753e-10	2.0298e-08
B171_3281		Cluster_13208	bacterial regulatory, LuxR family protein	1.08032	11.0804	3.35847	0.000954746	0.00999753
B171_329	frmR	Cluster_49343	transcriptional repressor FrmR	164.769	33.2481	-2.3091	8.59717e-06	0.000174875
B171_3313		Cluster_60752	2Fe-2S iron-sulfur cluster binding domain protein	23.7504	5.53134	-2.10225	0.000985417	0.010258
B171_3314		Cluster_27875	bacterial regulatory, Fis family protein	3014.05	136.253	-4.46734	2.47338e-10	2.19537e-08
B171_3322		Cluster_65351	putative selenium-dependent hydroxylase accessory protein YqeC	145.256	25.8388	-2.49099	1.82813e-06	4.5142e-05
B171_3323	ygfJ	Cluster_41938	molybdenum hydroxylase accessory protein, YgfJ family	1242.08	180.331	-2.78404	4.2495e-06	9.55957e-05
B171_3325	ssnA	Cluster_60763	protein SsnA	40.5204	9.22715	-2.13469	0.000164634	0.00224689
B171_3400	galP	Cluster_27944	galactose-proton symporter	9981.24	648.631	-3.94375	1.66184e-07	5.84285e-06
B171_3421	nupG	Cluster_42020	nucleoside permease NupG	5248.59	214.254	-4.61453	5.99703e-10	4.68209e-08
B171_344		Cluster_5505	conserved hypothetical protein	73.0525	11.9999	-2.60591	1.49952e-06	3.88338e-05
B171_3449	ipgB2	Cluster_37683	ipgB2	99.3229	580.936	2.54818	6.39968e-06	0.000136449
B171_3450		Cluster_23838	EspF repeat family protein	60.3534	1635.15	4.75984	2.20568e-12	3.25276e-10
B171_3451		Cluster_23839	conserved hypothetical protein	25.3347	913.877	5.17281	6.26245e-15	1.95573e-12
B171_3452	eprI	Cluster_42747	type III secretion apparatus needle protein	24.2377	697.557	4.84699	3.98936e-14	9.20848e-12
B171_3453		Cluster_18950	type III secretion system regulator family protein	84.0426	2015.6	4.58395	2.17632e-11	2.56757e-09
B171_3454		Cluster_3516	enterobacterial EspB family protein	659.157	17224.6	4.70771	4.31923e-09	2.51986e-07
B171_3455		None	secretion system effector C (SseC) like family protein	2349.31	78579.5	5.06385	8.67196e-10	6.47332e-08
B171_3456	EspA	Cluster_46985	EspA	2337.23	72468.1	4.95448	1.733e-09	1.12201e-07
B171_3457		Cluster_42752	type III secretion effector delivery regulator, TyeA family	1456.91	21587.1	3.88919	5.85367e-07	1.67985e-05
B171_3458		Cluster_23846	type III secretion apparatus protein, YscD/HrpQ family	130.065	1038.22	2.99681	6.08892e-07	1.73796e-05
B171_3459	eae	Cluster_28711	intimin	5930.22	108576	4.19448	9.28525e-08	3.57213e-06
B171_3460	cesT	Cluster_42755	Tir chaperone	3589.9	81905.3	4.51194	2.00571e-08	9.95167e-07
B171_3461	tir	Cluster_37695	tir	2906.9	51086.9	4.1354	2.02406e-07	7.02335e-06
B171_3462		Cluster_23850	IpaB/EvcA family protein	722.337	9405.03	3.70269	6.52066e-07	1.84323e-05
B171_3463		Cluster_37697	Tir chaperone family protein	256.658	2791.41	3.44307	2.96392e-07	9.47919e-06
B171_3464		Cluster_3526	putative EspH protein	47.9436	587.178	3.61439	1.08521e-09	7.68183e-08
B171_3465		Cluster_28717	SepQ family protein	61.4449	913.842	3.89458	3.14627e-10	2.65136e-08
B171_3466		Cluster_46995	conserved hypothetical protein	9.14101	189.965	4.37723	3.46829e-13	6.34937e-11
B171_3467		Cluster_23854	putative type III secretion system, LEE associated	11.3072	217.133	4.26327	8.21177e-13	1.45321e-10
B171_3468		Cluster_8903	type III secretion apparatus H+-transporting two-sector ATPase	301.046	3240.52	3.42817	4.70257e-07	1.387e-05
B171_3469	ssaV	Cluster_28720	secretion system apparatus protein SsaV	623.454	5493.48	3.13936	7.88883e-06	0.000162964
B171_3470		Cluster_28721	putative sT22 protein	38.2151	331.856	3.11834	2.82325e-08	1.27023e-06
B171_3471		Cluster_3533	SepZ family protein	165.231	1801.88	3.44694	8.65041e-08	3.37684e-06
B171_3472		Cluster_14025	type III secretion apparatus protein, YscI/HrpB, C-terminal domain	227.175	2194.81	3.27222	5.12078e-07	1.502e-05
B171_3473		Cluster_28724	type III secretion apparatus lipoprotein, YscJ/HrcJ family	313.938	3710.3	3.56299	2.6489e-07	8.70467e-06
B171_3474		Cluster_47003	putative rOrf6	206.278	2334.12	3.50021	1.20521e-07	4.44338e-06
B171_3475		Cluster_18971	type III secretion outer membrane pore, YscC/HrcC family	1970.72	19406.3	3.29973	1.30591e-05	0.000251199
B171_3476		Cluster_8911	type III secretion low calcium response chaperone LcrH/SycD	121.066	1067.98	3.14101	2.22697e-07	7.57883e-06
B171_3477		Cluster_42771	conserved hypothetical protein	71.0621	1086.48	3.93444	3.94161e-10	3.21938e-08
B171_3478		Cluster_33161	conserved hypothetical protein	58.7301	609.908	3.37642	8.93688e-09	4.89133e-07
B171_3479	EscU	Cluster_28730	EscU	96.4357	593.077	2.62058	3.86296e-06	8.87813e-05
B171_3480		Cluster_52862	transglycosylase SLT domain protein	15.0633	177.109	3.55553	3.08784e-10	2.64409e-08
B171_3481	epaR	Cluster_33164	type III secretion apparatus protein SpaR/YscT/HrcT	558.33	2591.08	2.21436	0.000536446	0.00621832
B171_3482		Cluster_28732	type III secretion, HrpO family protein	24.8196	179.305	2.85287	1.19018e-07	4.41866e-06
B171_3483	epaP	Cluster_18979	type III secretion apparatus protein, YscR/HrcR family	198.868	1262.76	2.66669	9.99411e-06	0.000200222
B171_3484		Cluster_28734	putative type III secretion system, LEE associated	388.058	2473.2	2.67203	3.36232e-05	0.000575824
B171_3485		Cluster_33168	type III secretion system subunit	217.855	1444.13	2.72876	8.40396e-06	0.000171602
B171_3486		Cluster_33169	conserved hypothetical protein	78.986	531.567	2.75058	1.13107e-06	3.01752e-05
B171_3487		Cluster_28737	putative EscE protein	49.7616	280.914	2.49702	3.62326e-06	8.47395e-05
B171_3488		Cluster_18984	H-NS histone family protein	3826.61	15316	2.0009	0.00523298	0.03992
B171_3489	espG	Cluster_33172	LEE-encoded effector EspG	200.985	3324.82	4.04812	7.14289e-09	3.99175e-07
B171_3490		Cluster_42784	SdiA-regulated family protein	53.9494	915.72	4.08523	6.229e-11	6.88954e-09
B171_3491		Cluster_42784	esterase-like activity of phytase family protein	2.6869	86.2344	5.00425	2.37553e-13	4.50417e-11
B171_3492		Cluster_3554	conserved hypothetical protein	152.501	974.124	2.67528	5.96203e-06	0.000129194
B171_3516		Cluster_8269	aldo/keto reductase family protein	459.887	113.53	-2.0182	0.0002117	0.00280979
B171_3524	yqhD	Cluster_23182	alcohol dehydrogenase YqhD	917.132	211.934	-2.11351	0.000251076	0.00325113
B171_3609		Cluster_47134	putative tRNA binding domain protein	42.1715	6.00878	-2.81112	2.73393e-06	6.56762e-05
B171_3611	ebgA	Cluster_23260	evolved beta-galactosidase subunit alpha	685.699	71.0515	-3.27064	2.66128e-08	1.21799e-06
B171_3612		Cluster_60952	conserved hypothetical protein	34.0941	3.69227	-3.20694	1.05097e-06	2.83228e-05
B171_3613	ygjI	Cluster_42159	inner membrane transporter YgjI	54.726	11.5366	-2.24601	3.87855e-05	0.000649565
B171_3616	fadH	Cluster_23265	2,4-dienoyl-CoA reductase [NADPH]	206.171	29.9874	-2.78142	2.12158e-07	7.31395e-06
B171_3621		Cluster_32623	oxidoreductase, NAD-binding Rossmann fold family protein	3540.7	736.142	-2.26598	0.000574006	0.00655354
B171_3626		Cluster_42176	glucuronate isomerase family protein	879.188	82.139	-3.42003	1.40218e-08	7.3535e-07
B171_3627	exuT	Cluster_28117	hexuronate transporter	959.964	183.231	-2.38932	4.38385e-05	0.000725043
B171_3646		Cluster_23291	serine dehydratase alpha chain family protein	1345.35	232.755	-2.53109	2.97709e-05	0.000519913
B171_3649	tdcF	Cluster_13477	protein TdcF	42.1882	5.54195	-2.92838	1.40144e-06	3.68328e-05
B171_3650	pflB	Cluster_60987	formate acetyltransferase	1874.5	76.6642	-4.61181	1.19007e-11	1.541e-09
B171_3651	ackA	Cluster_28136	acetate kinase	1824.41	33.2128	-5.77955	9.80266e-16	3.71731e-13
B171_3652	sdaC	Cluster_18411	serine transporter	2457.41	91.3909	-4.74894	1.32658e-11	1.67686e-09
B171_3653	ilvA	Cluster_28138	threonine ammonia-lyase	6878.26	33.7008	-7.67312	2.04465e-18	2.71376e-15
B171_3654		Cluster_32651	bacterial regulatory helix-turn-helix, LysR family protein	1968.15	7.83724	-7.97228	1.79934e-22	9.55268e-19
B171_3660	garL	Cluster_28142	2-dehydro-3-deoxyglucarate aldolase	103.87	21.6868	-2.25989	1.15032e-05	0.000226186
B171_3666		Cluster_23306	D-tagatose-bisphosphate aldolase, class II, non-catalytic subunit	209.557	30.9564	-2.75903	2.60259e-07	8.63574e-06
B171_3667		Cluster_18422	PTS system, mannose/fructose/sorbose, IIB component family protein	76.8197	10.1573	-2.91896	1.26378e-07	4.62717e-06
B171_3668		Cluster_42208	PTS system sorbose-specific iic component family protein	45.4681	9.24483	-2.29814	4.51436e-05	0.000739714
B171_373	tsx	Cluster_20470	nucleoside-specific channel-forming protein TSX	6674.89	1380.22	-2.27385	0.000993831	0.0103052
B171_3756	nanA	Cluster_56805	N-acetylneuraminate lyase	216.192	26.3234	-3.0379	2.32844e-08	1.09395e-06
B171_3769		Cluster_23400	conserved hypothetical protein	1936.27	471.447	-2.03811	0.000960048	0.0100333
B171_3908	pckA	Cluster_56980	phosphoenolpyruvate carboxykinase	13871.4	3222.46	-2.10588	0.00324027	0.0274211
B171_3913	feoA	Cluster_65865	ferrous iron transport protein A	785.364	4315.43	2.45807	0.000268778	0.00343841
B171_3922	malQ	Cluster_42462	4-alpha-glucanotransferase	19215.3	3861.07	-2.31518	0.00146774	0.014142
B171_3923	malP	Cluster_42463	maltodextrin phosphorylase	57707.5	9518.78	-2.59991	0.000455643	0.00544822
B171_3924	malT	Cluster_23563	HTH-type transcriptional regulator MalT	20592	4673.88	-2.13939	0.00325602	0.0274445
B171_3931	glpD	Cluster_28414	aerobic glycerol-3-phosphate dehydrogenase	4237.57	72.88	-5.86157	4.69132e-14	1.03776e-11
B171_3932		Cluster_32905	putative membrane protein	219.309	8.77445	-4.64351	1.75093e-14	4.64784e-12
B171_3933		Cluster_32906	conserved hypothetical protein	134.225	17.5171	-2.93782	4.12161e-08	1.79358e-06
B171_394	cyoD	Cluster_614	cytochrome o ubiquinol oxidase subunit IV	401.131	92.8515	-2.11108	9.83281e-05	0.00145817
B171_396	cyoB	Cluster_34329	cytochrome o ubiquinol oxidase, subunit I	8440.59	2048.14	-2.04303	0.00336721	0.0281964
B171_3960		Cluster_13773	binding--dependent transport system inner membrane component family protein	52.5153	6.46148	-3.0228	2.79073e-07	9.08957e-06
B171_3961		Cluster_42498	bacterial extracellular solute-binding family protein	396.457	43.8157	-3.17765	2.08661e-08	1.01302e-06
B171_397	cyoA	Cluster_39098	ubiquinol oxidase, subunit II	4528.53	937.866	-2.27159	0.00073464	0.00805827
B171_3990		Cluster_4030	putative regulator	378.335	60.4451	-2.64597	1.58581e-06	4.00908e-05
B171_3991		Cluster_4031	phosphoenolpyruvate-dependent sugar phosphotransferase system, EIIA 2 family protein	173.411	26.3022	-2.72094	2.92536e-07	9.41256e-06
B171_3992		Cluster_4032	PTS system, Lactose/Cellobiose specific IIB subunit	227.144	30.9175	-2.87711	1.00013e-07	3.79262e-06
B171_3993		Cluster_4033	PTS system sugar-specific permease component family protein	158.735	37.3896	-2.08591	4.82276e-05	0.000785312
B171_4008		Cluster_47525	universal stress B family protein	90.0428	539.652	2.58335	4.4857e-06	9.94166e-05
B171_4010	dtpB	Cluster_37491	dipeptide and tripeptide permease B	1170.29	226.417	-2.36981	6.52444e-05	0.00102784
B171_4012	prlC	Cluster_61362	oligopeptidase A	4447.88	878.28	-2.34037	0.000493507	0.00578373
B171_4021		Cluster_13843	conserved hypothetical protein	2.16621	11.9751	2.4668	0.00424178	0.0338132
B171_4043		Cluster_23671	conserved hypothetical protein	1661.05	388.23	-2.09711	0.00060568	0.00684161
B171_4050	dctA	Cluster_18783	aerobic C4-dicarboxylate transport protein	9068.94	373.761	-4.60074	2.63598e-09	1.60855e-07
B171_4060	bcsF	Cluster_8764	celllulose biosynthesis operon protein BcsF/YhjT	25.9166	6.46855	-2.00236	0.00116241	0.011688
B171_4068		Cluster_37569	oligopeptide/dipeptide ABC transporter, ATP-binding, C-terminal domain protein	230.307	970.605	2.07533	0.00034885	0.00428714
B171_4069		Cluster_23696	oligopeptide/dipeptide ABC transporter, ATP-binding, C-terminal domain protein	134.89	700.425	2.37645	2.97389e-05	0.000519913
B171_4070	dppC	Cluster_61409	dipeptide transport system permease protein DppC	68.1382	322.14	2.24115	3.14157e-05	0.000545053
B171_4071		Cluster_57117	binding--dependent transport system inner membrane component family protein	61.0521	426.659	2.80497	5.48809e-07	1.60089e-05
B171_408		Cluster_25214	bacterial extracellular solute-binding, 5 Middle family protein	857.97	128.314	-2.74125	2.8049e-06	6.70776e-05
B171_409	cof	Cluster_44045	HMP-PP phosphatase	801.251	188.847	-2.08504	0.000243957	0.00316667
B171_4096	yihN	Cluster_9129	inner membrane protein yihN	187.742	22.6205	-3.05305	1.86164e-08	9.32402e-07
B171_4097		Cluster_61726	xylose isomerase-like TIM barrel family protein	369.494	47.0871	-2.97215	1.06636e-07	4.01512e-06
B171_413	glnK	Cluster_25219	nitrogen regulatory protein P-II 2	2.69246	27.2394	3.3387	4.49425e-06	9.94166e-05
B171_4133		Cluster_23809	uracil-xanthine permease family protein	204.944	1251.51	2.61037	1.51795e-05	0.00028376
B171_4168	ibpB	Cluster_8956	small heat shock protein IbpB	1154.11	54.0331	-4.41679	7.21806e-12	9.82581e-10
B171_4169	ibpA	Cluster_42808	small heat shock protein IbpA	4798	555.977	-3.10934	7.04021e-06	0.000148319
B171_4189	tnaA	Cluster_23920	tryptophanase	6033.83	36.4524	-7.37092	8.07882e-18	6.12721e-15
B171_4190	tnaB	Cluster_23921	low affinity tryptophan permease	283.111	41.9908	-2.75322	4.12853e-07	1.24536e-05
B171_4225	asnA	Cluster_42863	aspartate--ammonia ligase	135.97	3653.4	4.74787	7.22502e-11	7.8004e-09
B171_4226		Cluster_33248	VWA domain containing CoxE-like family protein	402.858	2305.96	2.51702	7.89727e-05	0.00121466
B171_4230		Cluster_33251	RbsD / FucU transport family protein	11743.8	294.321	-5.31836	5.25985e-11	5.94139e-09
B171_4231	ccmA	Cluster_42868	heme ABC exporter, ATP-binding protein CcmA	5406.27	87.6562	-5.94664	7.60549e-14	1.6151e-11
B171_4232		Cluster_37835	branched-chain amino acid transport system / permease component family protein	7994.36	117.644	-6.08649	1.28194e-13	2.61763e-11
B171_4233	rbsB	Cluster_4267	D-ribose-binding periplasmic protein	9944.59	1308.6	-2.92589	5.09736e-05	0.000820056
B171_4234	rbsK	Cluster_37837	ribokinase	4557.47	316.057	-3.84998	6.44501e-08	2.63204e-06
B171_4236	rbsR	Cluster_42872	ribose operon repressor	7212.77	536.462	-3.749	3.1087e-07	9.82385e-06
B171_4276		Cluster_28881	putative arylsulfatase domain protein	57.1848	234.834	2.03794	0.000103588	0.0015192
B171_4309	udp	Cluster_61689	uridine phosphorylase	65803.8	4186.93	-3.9742	4.43468e-07	1.32268e-05
B171_4310	rmuC	Cluster_9089	DNA recombination protein RmuC	2052.86	477.485	-2.10411	0.000741595	0.00810109
B171_4322	fadB	Cluster_24074	fatty oxidation complex, alpha subunit FadB	558.779	48.0066	-3.54097	1.67004e-09	1.10828e-07
B171_4339		Cluster_29018	periplasmic binding and sugar binding domain of LacI family protein	36841.1	4009.55	-3.1998	2.71544e-05	0.000483768
B171_4341	hslV	Cluster_9190	ATP-dependent protease HslVU, peptidase subunit	3691.36	548.034	-2.75182	4.01287e-05	0.000669947
B171_4342	hslU	Cluster_29015	ATP-dependent protease HslVU, ATPase subunit	8968.6	1573.18	-2.5112	0.000387295	0.0046944
B171_4346	glpF	Cluster_4373	glycerol uptake facilitator protein	13663.9	145.739	-6.55084	3.51413e-14	8.48464e-12
B171_4347	glpK	Cluster_4374	glycerol kinase	75959.4	378.532	-7.64867	1.85824e-16	7.58879e-14
B171_4348	glpX	Cluster_57488	fructose-1,6-bisphosphatase, class II	2918.58	279.736	-3.38313	4.68711e-07	1.387e-05
B171_435		Cluster_34370	histidine kinase-, DNA gyrase B-, and HSP90-like ATPase family protein	74959	7896.22	-3.24687	1.83732e-05	0.000336356
B171_4378		Cluster_37959	molybdopterin oxidoreductase family protein	9028.57	933.516	-3.27375	7.20895e-06	0.000150678
B171_4379		Cluster_61749	formate dehydrogenase, alpha subunit	29420.7	2346.35	-3.64834	2.61419e-06	6.33732e-05
B171_4380	fdxH	Cluster_28978	formate dehydrogenase, beta subunit	1907.37	146.188	-3.70569	1.4497e-08	7.4723e-07
B171_4381		Cluster_9149	formate dehydrogenase, gamma subunit	544.059	70.6024	-2.94597	2.39607e-07	8.00046e-06
B171_4396	yiaD	Cluster_42613	inner membrane lipoprotein YiaD	2733.42	459.423	-2.57281	7.36601e-05	0.00114681
B171_4415	malS	Cluster_57146	alpha-amylase	7464.42	1502.23	-2.31293	0.000869839	0.00925446
B171_4452		Cluster_4478	conserved hypothetical protein	2.14952	13.3721	2.63714	0.00185976	0.0173523
B171_4454	lldP	Cluster_23761	L-lactate permease	29991	186.86	-7.32643	1.52652e-15	5.40287e-13
B171_4455		Cluster_8832	bacterial regulatory, GntR family protein	16899.1	86.7897	-7.6052	9.08087e-17	4.38276e-14
B171_4456	lldD	Cluster_37633	L-lactate dehydrogenase [cytochrome]	7664.71	141.643	-5.7579	9.49375e-13	1.62588e-10
B171_4479		Cluster_4503	hypothetical protein	12.9694	55.7944	2.105	0.000108178	0.0015649
B171_4492	ptsP	Cluster_29036	phosphoenolpyruvate-protein phosphotransferase	354.997	61.3964	-2.53158	3.66832e-06	8.54173e-05
B171_4494	frwB	Cluster_48099	fructose-like phosphotransferase enzyme IIB component 2	41.6286	6.92832	-2.587	1.07677e-05	0.000213305
B171_4507		Cluster_61817	pyridine nucleotide-disulfide oxidoreductase family protein	10158.3	1510.79	-2.74928	0.000134413	0.00189284
B171_4535	purD	Cluster_24222	phosphoribosylamine--glycine ligase	499.635	5951.6	3.57433	6.56188e-07	1.84323e-05
B171_4537	purH	Cluster_43110	phosphoribosylaminoimidazolecarboxamide formyltransferase/IMP cyclohydrolase	1477.05	14787.1	3.32355	9.25933e-06	0.000186912
B171_4561	psiE	Cluster_29116	protein PsiE	33.4121	291.524	3.12517	2.09894e-08	1.01302e-06
B171_4563		Cluster_43139	binding--dependent transport system inner membrane component family protein	31948.7	4190.19	-2.93067	9.79821e-05	0.00145711
B171_4564		Cluster_61880	binding--dependent transport system inner membrane component family protein	30309.4	4210.18	-2.84781	0.000146124	0.00204151
B171_4565	malE	Cluster_33534	maltose-binding periplasmic protein	219612	21312.3	-3.3652	3.96798e-06	9.0412e-05
B171_4567	malK	Cluster_29120	maltose/maltodextrin import ATP-binding protein MalK	72579.9	5468.77	-3.73028	1.55756e-06	3.97551e-05
B171_4568	lamB	Cluster_24256	maltoporin	99019.8	10967.2	-3.17453	2.33925e-05	0.000422417
B171_4569		Cluster_9290	conserved hypothetical protein	11.8613	1.83907	-2.68922	0.00200763	0.0185043
B171_4570		Cluster_29122	maltose operon periplasmic family protein	42901.8	6595.78	-2.70142	0.000296471	0.00372978
B171_4589		Cluster_4611	conserved hypothetical protein	2.16065	11.5649	2.42022	0.00559061	0.0418876
B171_4609		Cluster_22785	phage holin, lambda family	4.84754	23.0661	2.25045	0.000753856	0.00819097
B171_4617		Cluster_49922	Clp protease family protein	153.776	648.507	2.07629	0.000214436	0.002839
B171_4618		Cluster_4640	conserved hypothetical protein	5.40161	41.5239	2.94248	2.2646e-06	5.54044e-05
B171_4619		Cluster_34981	ATP-binding sugar transporter from pro-phage family protein	2.6869	19.3526	2.84852	0.000179932	0.00242452
B171_4620		Cluster_4642	prophage minor tail Z family protein	13.5124	83.543	2.62824	1.23592e-06	3.26444e-05
B171_4621		Cluster_30544	minor tail protein U	7.56226	45.6583	2.59399	1.02977e-05	0.000204759
B171_4622		Cluster_1286	bacterial Ig-like domain family protein	22.1327	112.544	2.34623	7.1473e-06	0.00014998
B171_4623		Cluster_49927	phage minor tail protein G	18.3655	77.5201	2.07757	7.22833e-05	0.00112868
B171_4625		Cluster_30548	phage tail tape measure protein, lambda family	196.491	837.291	2.09127	0.000260052	0.00335916
B171_4627		Cluster_25946	phage minor tail protein L	24.2655	127.794	2.39684	4.6928e-06	0.000103378
B171_4628		Cluster_25557	conserved hypothetical protein	69.5111	333.27	2.26138	2.92232e-05	0.000513729
B171_4630		Cluster_34992	phage tail family protein	96.1098	460.53	2.26054	4.05279e-05	0.000674491
B171_4632		Cluster_15697	enterobacterial Ail/Lom family protein	9.16883	44.3391	2.27377	7.43223e-05	0.00115373
B171_4633		Cluster_1036	prophage tail fibre N-terminal family protein	25.8888	214.601	3.05126	2.59771e-08	1.19924e-06
B171_4634		Cluster_25948	prophage tail fibre family protein	8.1052	36.0315	2.15234	0.000266613	0.00343121
B171_4646	aphA	Cluster_24281	class B acid phosphatase	929.539	136.547	-2.76712	2.6814e-06	6.47071e-05
B171_4660	yjcH	Cluster_66537	inner membrane protein YjcH	42.6811	5.07511	-3.07209	5.74395e-07	1.65732e-05
B171_4661	acs	Cluster_29166	acetate--CoA ligase	8217.16	610.049	-3.75164	3.84157e-07	1.17212e-05
B171_4682		Cluster_29191	ABC transporter family protein	60.6149	14.3023	-2.08343	8.93773e-05	0.00135573
B171_4683	alsB	Cluster_43214	D-allose-binding periplasmic protein	206.759	37.379	-2.46765	3.00162e-06	7.14601e-05
B171_4684	rpiR	Cluster_43215	HTH-type transcriptional regulator RpiR	445.64	105.276	-2.08171	0.000138653	0.00194225
B171_4714	melR	Cluster_14510	melibiose operon regulatory protein	2746.38	383.501	-2.84023	1.45047e-05	0.000274041
B171_4778	aspA	Cluster_14531	aspartate ammonia-lyase	57585.9	7003.66	-3.03954	5.7635e-05	0.000916121
B171_4781	groS	Cluster_4801	10 kDa chaperonin	38744.9	7236.91	-2.42056	0.00104549	0.0107728
B171_4782	groL	Cluster_61996	chaperonin GroL	15754.6	3724.92	-2.08049	0.00374737	0.0307018
B171_481	arcC	Cluster_25284	carbamate kinase	7.02488	204.942	4.8666	7.43467e-15	2.19282e-12
B171_482	purK	Cluster_39183	phosphoribosylaminoimidazole carboxylase, ATPase subunit	77.2681	783.695	3.34235	2.04823e-08	1.00686e-06
B171_4828		Cluster_62040	conserved hypothetical protein	1025.44	69.2089	-3.88914	4.21191e-10	3.36192e-08
B171_4829		Cluster_43311	conserved hypothetical protein	5067.76	169.385	-4.90297	7.34639e-11	7.8004e-09
B171_483	purE	Cluster_49500	N5-carboxyaminoimidazole ribonucleotide mutase	346.074	2513.83	2.86073	1.08867e-05	0.00021486
B171_4849		Cluster_29309	enoyl-CoA hydratase/isomerase family protein	94.6145	9.22008	-3.35921	2.27932e-09	1.42364e-07
B171_4850		Cluster_24445	xylose isomerase-like TIM barrel family protein	67.6454	11.0698	-2.61137	1.78077e-06	4.43855e-05
B171_4851		Cluster_43333	short chain dehydrogenase family protein	84.9027	16.6152	-2.3533	7.28798e-06	0.000151733
B171_4883	treC	Cluster_24491	alpha,alpha-phosphotrehalase	9011.78	28.5939	-8.29996	1.35148e-19	2.39167e-16
B171_4884	treB	Cluster_24492	PTS system trehalose-specific EIIBC component	17810	135.178	-7.04168	3.32982e-15	1.10487e-12
B171_4889	pyrI	Cluster_4907	aspartate carbamoyltransferase, regulatory subunit	19.4903	78.1601	2.00368	0.000118663	0.00170266
B171_4890	pyrB	Cluster_29348	aspartate carbamoyltransferase	174.542	831.086	2.25143	9.0454e-05	0.00136426
B171_4917		Cluster_34998	integrase core domain protein	635.551	146.237	-2.1197	0.000156577	0.00216475
B171_4918	msbB	Cluster_21082	lipid A biosynthesis (KDO)2-(lauroyl)-lipid IVA acyltransferase	2130.44	190.973	-3.47971	1.07431e-07	4.01655e-06
B171_4919		Cluster_45480	conserved hypothetical protein	1970.55	114.92	-4.0999	8.12966e-10	6.16577e-08
B171_4920		Cluster_4936	glycosyl transferases group 1 family protein	1939.06	142.644	-3.76487	9.81141e-09	5.26149e-07
B171_4921		Cluster_21085	polysaccharide deacetylase family protein	1697.59	141.689	-3.58268	2.54339e-08	1.18446e-06
B171_4926		Cluster_14663	ABC transporter family protein	1060.97	77.1275	-3.78199	1.16677e-09	8.15053e-08
B171_4927	FecD	Cluster_21091	Fe(3+) dicitrate transport system permease protein FecD	699.175	47.5893	-3.87694	1.46434e-10	1.41349e-08
B171_4928		Cluster_21092	FecCD transport family protein	2534.02	121.933	-4.37726	2.48111e-10	2.19537e-08
B171_4929		Cluster_45471	periplasmic binding family protein	4661.73	176.292	-4.72483	1.94571e-10	1.81224e-08
B171_4930	FecA	Cluster_62139	Fe(3+) dicitrate transport protein FecA	24029	784.021	-4.93774	1.70852e-09	1.11982e-07
B171_4974		Cluster_24531	HNH endonuclease family protein	302.284	55.858	-2.43607	6.06214e-06	0.000130829
B171_4989	uxuA	Cluster_38322	mannonate dehydratase	1940.23	115.946	-4.06471	1.00795e-09	7.23133e-08
B171_4990		Cluster_24547	mannitol dehydrogenase Rossmann domain protein	417.332	32.7707	-3.67072	2.97874e-10	2.59248e-08
B171_4995	iraD	Cluster_14709	anti-adapter protein IraD	16.7367	148.642	3.15076	9.40242e-09	5.09362e-07
B171_5011		Cluster_5028	conserved hypothetical protein	3697.14	482.836	-2.9368	1.3433e-05	0.000257458
B171_5012		Cluster_19683	conserved hypothetical protein	714.602	75.1576	-3.24915	3.24634e-08	1.4483e-06
B171_5013	yjiY	Cluster_43445	inner membrane protein YjiY	13909.3	1219.12	-3.51213	3.11139e-06	7.37427e-05
B171_5025		Cluster_66808	bacterial regulatory, LuxR family protein	15.1468	130.602	3.10809	1.4128e-08	7.3535e-07
B171_5038	deoC	Cluster_33836	deoxyribose-phosphate aldolase	3438.95	279.867	-3.61916	1.50682e-07	5.33312e-06
B171_5039	deoA	Cluster_33837	thymidine phosphorylase	4132.68	213.179	-4.27694	2.95689e-09	1.78388e-07
B171_5040	deoB	Cluster_24617	phosphopentomutase	7671.17	657.006	-3.54547	1.21099e-06	3.21457e-05
B171_5041	deoD	Cluster_5057	purine nucleoside phosphorylase	2609.95	426.571	-2.61317	5.40892e-05	0.000864939
B171_5072	DNAK	Cluster_25800	chaperone protein DNAK	30986.7	5415.1	-2.51659	0.000673465	0.00751127
B171_5073	DNAJ	Cluster_38697	chaperone protein DNAJ	3659.09	851.246	-2.10384	0.00136681	0.0133389
B171_5126		Cluster_38581	putative csi protein	17.274	90.3547	2.38699	6.39585e-06	0.000136449
B171_5129		Cluster_38584	conserved hypothetical protein	3.24653	18.4437	2.50616	0.000680904	0.00753921
B171_5186		Cluster_48836	conserved hypothetical protein	96.675	409.447	2.08246	0.000127497	0.00181469
B171_5206		Cluster_64789	putative DNA circulation protein	4.32129	21.2164	2.29565	0.000840229	0.00895738
B171_5246		Cluster_107	Mu-like prophage I family protein	8.11077	58.6166	2.8534	7.90433e-07	2.17854e-05
B171_5247		Cluster_35779	Mu-like prophage major head subunit gpT family protein	2.15508	30.4683	3.8215	3.41484e-07	1.07274e-05
B171_5248		Cluster_64797	putative protein gp35	1.62327	11.9858	2.88435	0.00163273	0.0155259
B171_5249		Cluster_110	conserved hypothetical protein	0.537379	11.5224	4.42236	0.000156098	0.00216377
B171_5270		Cluster_41649	putative predicted DNA-binding transcriptional regulator	76.5972	321.115	2.06773	0.000113991	0.00164005
B171_535	tfa	Cluster_11843	tail fiber assembly protein	3.2354	16.1272	2.31748	0.00214688	0.0195838
B171_540		Cluster_62861	alpha/beta hydrolase fold family protein	7397.54	1186.26	-2.64063	0.000172887	0.00234147
B171_5479		Cluster_29447	conserved hypothetical protein	102.369	411.409	2.00679	0.000221661	0.00292009
B171_5507		Cluster_38601	conserved hypothetical protein	32.9025	162.432	2.30356	1.02831e-05	0.000204759
B171_5509		Cluster_5136	prokaryotic DksA/TraR C4-type zinc finger family protein	8.09407	35.5399	2.1345	0.0003053	0.00381374
B171_5511	traK	Cluster_5138	type-F conjugative transfer system secretin TraK	24.853	106.991	2.106	4.41314e-05	0.000726834
B171_5513	traL	Cluster_5140	type IV conjugative transfer system protein TraL	10.2603	44.7458	2.12468	0.000166174	0.0022621
B171_5514	traA	Cluster_38608	type IV conjugative transfer system pilin TraA	36.6753	147.107	2.00399	9.57575e-05	0.00142802
B171_5516		Cluster_5143	putative TraJ protein	2.14952	12.9088	2.58627	0.00244446	0.0217017
B171_5532		Cluster_41656	conserved hypothetical protein	4.87536	20.7779	2.09147	0.00194092	0.0179583
B171_567		Cluster_6246	conserved hypothetical protein	5.38492	81.6085	3.92172	1.57927e-10	1.49721e-08
B171_568		Cluster_62889	4'-phosphopantetheinyl transferase superfamily protein	13.5291	239.432	4.14548	2.18628e-12	3.25276e-10
B171_569	fepA	Cluster_25315	ferrienterobactin receptor	83.374	2043.78	4.6155	1.7336e-11	2.14039e-09
B171_570	FeS	Cluster_25316	enterochelin esterase	96.9698	715.76	2.88387	6.54876e-07	1.84323e-05
B171_571		Cluster_5689	MbtH-like family protein	23.3132	228.624	3.29376	3.23192e-09	1.9279e-07
B171_572	entF	Cluster_5690	enterobactin synthase component F	566.433	5381.29	3.24798	3.8326e-06	8.84664e-05
B171_574	fepE	Cluster_54210	ferric enterobactin transport protein FepE	16.7367	129.145	2.94791	5.38647e-08	2.26958e-06
B171_578	fepB	Cluster_5696	ferrienterobactin-binding periplasmic protein	121.545	560.458	2.20512	7.46116e-05	0.00115485
B171_579	entC	Cluster_25325	isochorismate synthase EntC	131.181	1254.12	3.25704	1.27952e-07	4.65069e-06
B171_580		Cluster_5698	(2,3-dihydroxybenzoyl)adenylate synthase	194.976	1991.08	3.35218	2.17474e-07	7.44885e-06
B171_581	entB	Cluster_58522	isochorismatase	39.0029	392.081	3.3295	5.72088e-09	3.23108e-07
B171_582		Cluster_54219	2,3-dihydro-2,3-dihydroxybenzoate dehydrogenase	69.6947	445.92	2.67766	1.63174e-06	4.10565e-05
B171_584	cstA	Cluster_44179	carbon starvation protein A	2330.47	583.401	-1.99806	0.0015199	0.0145916
B171_606		Cluster_62929	transporter, anaerobic C4-dicarboxylate uptake C family protein	1052.32	233.788	-2.1703	0.000198647	0.00266317
B171_636		Cluster_34518	Hsp70 family protein	590.064	118.676	-2.31384	3.60274e-05	0.000609139
B171_637	RihA	Cluster_15532	pyrimidine-specific ribonucleoside hydrolase RihA	2041.81	182.393	-3.48473	8.92548e-08	3.45879e-06
B171_656	asnB	Cluster_62971	asparagine synthase	224.415	2119.49	3.23948	5.67407e-07	1.6461e-05
B171_662	nagE	Cluster_25392	PTS system, N-acetylglucosamine-specific IIBC component	1815.47	392.456	-2.20974	0.000343115	0.00425607
B171_664		Cluster_39352	outer membrane porin, OprD family protein	625.35	52.569	-3.57238	1.61382e-09	1.08453e-07
B171_676	kdpB	Cluster_39366	K+-transporting ATPase, B subunit	101.397	508.611	2.32655	2.70177e-05	0.000482952
B171_677	kdpA	Cluster_39367	K+-transporting ATPase, A subunit	72.5485	406.267	2.48541	6.46987e-06	0.000137394
B171_7	rihC	Cluster_53644	non-specific ribonucleoside hydrolase RihC	908.981	173.158	-2.39216	3.77388e-05	0.000634035
B171_701	gltA	Cluster_63015	citrate (Si)-synthase	14186.9	1769.78	-3.00291	4.68792e-05	0.00076579
B171_703	sdhC	Cluster_34572	succinate dehydrogenase, cytochrome b556 subunit	3631.1	213.36	-4.08905	7.22346e-09	3.99473e-07
B171_704	sdhD	Cluster_39382	succinate dehydrogenase, hydrophobic membrane anchor protein	1399.57	89.1415	-3.97275	6.44536e-10	4.95919e-08
B171_705	sdhA	Cluster_20601	succinate dehydrogenase, flavoprotein subunit	9069.83	656.054	-3.78919	3.69037e-07	1.13908e-05
B171_706	sdhB	Cluster_63020	succinate dehydrogenase iron-sulfur subunit	1377.76	154.326	-3.15827	3.44679e-07	1.07641e-05
B171_707	sucA	Cluster_25488	oxoglutarate dehydrogenase (succinyl-transferring), E1 component	74481	10033.9	-2.89199	0.00010795	0.0015649
B171_718		Cluster_34586	cyd operon protein YbgE	15.1245	129.12	3.09375	1.61782e-08	8.25867e-07
B171_740	galT	Cluster_20635	galactose-1-phosphate uridylyltransferase	1596.97	312.425	-2.35376	0.000119466	0.00170955
B171_741	galE	Cluster_58671	UDP-glucose 4-epimerase GalE	3761.2	611.524	-2.62071	8.87606e-05	0.00135023
B171_757		None	putative transmembrane protein	31.8334	139.889	2.13567	3.55679e-05	0.000605224
B171_758		Cluster_36285	prokaryotic DksA/TraR C4-type zinc finger family protein	3.78947	37.3472	3.30093	6.66138e-07	1.86133e-05
B171_762	exo	Cluster_956	exonuclease	3.78947	35.0519	3.20942	1.5113e-06	3.89491e-05
B171_763	bet	Cluster_49700	phage recombination protein Bet	16.8034	83.0479	2.30519	1.26986e-05	0.000245153
B171_764	gam	Cluster_49701	host-nuclease inhibitor protein gam	0	17.5277	4.13156	2.37077e-07	7.96609e-06
B171_767		Cluster_49704	conserved hypothetical protein	35.0576	191.079	2.44637	3.6929e-06	8.5614e-05
B171_769		Cluster_963	antitermination protein N	5.93343	34.1712	2.52584	4.83701e-05	0.000785312
B171_777	ninB	Cluster_49714	protein NinB	1.08032	10.1325	3.22946	0.00183785	0.0172084
B171_781		Cluster_20982	serine/threonine-protein phosphatase	26.4262	223.153	3.07799	2.13071e-08	1.01909e-06
B171_782		Cluster_49719	LpxR	1255.26	13920.4	3.47114	3.92687e-06	8.98609e-05
B171_783		Cluster_49720	phage antitermination Q family protein	18.8917	78.4432	2.05389	8.43574e-05	0.00128694
B171_842	bioB	Cluster_39493	biotin synthase	225.567	1496.84	2.73029	9.06281e-06	0.000183643
B171_843	bioF	Cluster_39494	8-amino-7-oxononanoate synthase	38.4266	269.288	2.80898	2.65616e-07	8.70467e-06
B171_844	bioC	Cluster_34698	malonyl-CoA O-methyltransferase BioC	14.0609	77.994	2.47168	4.42751e-06	9.87632e-05
B171_846	bioD	Cluster_25541	dethiobiotin synthase	7.56782	107.143	3.82352	8.24392e-11	8.45986e-09
B171_869	ybhQ	Cluster_10663	inner membrane protein YbhQ	588.094	96.9222	-2.60115	4.15159e-06	9.40118e-05
B171_888		Cluster_39555	putative transport protein	2.15508	13.8425	2.68329	0.00141681	0.013726
B171_889		Cluster_25616	ABC transporter family protein	375.122	1812.4	2.27247	0.000235391	0.0030705
B171_890		Cluster_58722	amino ABC transporter, permease, 3-TM region, His/Glu/Gln/Arg/opine family domain protein	264.918	1220.44	2.20378	0.000205233	0.00274454
B171_9	carA	Cluster_38712	carbamoyl-phosphate synthase small chain	505.551	2929.54	2.53475	0.000102205	0.00150724
B171_918		Cluster_30371	biofilm formation family protein	336.012	2324.25	2.79018	1.49612e-05	0.000280667
B171_920	yliI	Cluster_25643	soluble aldose sugar dehydrogenase YliI	30.2101	230.223	2.92993	7.73619e-08	3.07319e-06
B171_93	acnB	Cluster_25899	aconitate hydratase 2	43947.2	10874.3	-2.01484	0.00566104	0.0421564
B171_954	hcr	Cluster_10745	NADH oxidoreductase hcr	7.54	33.2199	2.13941	0.000369079	0.00450446

## Sheet: C581-05
Genes of EPEC isolate C581-05 that exhibited significant differential expression in DMEM vs. LB
Locus ID	Gene ID	LS-BSR Cluster ID	Predicted Protein Function	Read Counts (LB)	Read Counts (DMEM)	LFC (DMEM/LB)	p-value	FDR
ecC58105_100		None	conserved hypothetical protein	3.23732	13.6158	2.07241	0.00501886	0.033538
ecC58105_102	carA	Cluster_38712	carbamoyl-phosphate synthase small chain	876.897	10347.6	3.56075	5.42944e-15	2.87322e-13
ecC58105_1022	agp	Cluster_39775	glucose-1-phosphatase	390.674	58.2966	-2.74448	9.04456e-10	2.35744e-08
ecC58105_1023		Cluster_30514	YccJ-like family protein	88.8322	10.2955	-3.10907	4.72428e-10	1.26926e-08
ecC58105_1024	wrbA	Cluster_16030	quinone oxidoreductase, type IV	1161.37	121.694	-3.2545	2.3757e-13	1.02019e-11
ecC58105_103	carB	Cluster_20082	carbamoyl-phosphate synthase large chain	1342.82	9922.88	2.88549	8.31881e-11	2.56366e-09
ecC58105_1033	putA	Cluster_26024	bifunctional protein PutA	1754.88	357.482	-2.29543	3.24025e-08	6.60531e-07
ecC58105_1197	bioA	Cluster_25537	adenosylmethionine-8-amino-7-oxononanoate transaminase	57.6512	1816.7	4.97782	5.10697e-25	8.63078e-23
ecC58105_1198	bioB	Cluster_39493	biotin synthase	132.571	7674.51	5.85524	3.73234e-31	1.22211e-28
ecC58105_1199	bioF	Cluster_39494	8-amino-7-oxononanoate synthase	8.45514	549.174	6.02129	1.73343e-27	4.54071e-25
ecC58105_1200	bioC	Cluster_34698	malonyl-CoA O-methyltransferase BioC	14.6518	300.752	4.35942	7.06077e-18	5.5211e-16
ecC58105_1201	bioD	Cluster_25541	dethiobiotin synthase	27.6658	314.899	3.50871	6.24844e-14	3.00327e-12
ecC58105_1205	moaB	Cluster_58694	molybdenum cofactor biosynthesis protein B	824.189	175.251	-2.23355	1.28289e-07	2.41765e-06
ecC58105_1229	fiu	Cluster_54407	catecholate siderophore receptor Fiu	525.957	5957.73	3.50175	2.50865e-14	1.23989e-12
ecC58105_1237	dps	Cluster_58724	DNA protection during starvation protein	5143.46	885.552	-2.53809	2.3125e-09	5.63497e-08
ecC58105_1270		Cluster_5974	putative undecaprenyl-diphosphatase YbjG	1805.77	227.777	-2.98691	4.67599e-12	1.67791e-10
ecC58105_1284	potF	Cluster_58766	putrescine-binding periplasmic protein	116.727	724.331	2.63351	1.97513e-09	4.88099e-08
ecC58105_1295		Cluster_20809	conserved hypothetical protein	722.904	174.8	-2.0481	1.51813e-06	2.37418e-05
ecC58105_1301	poxB	Cluster_25677	pyruvate dehydrogenase [ubiquinone]	1478.89	216.464	-2.77231	1.50577e-10	4.45691e-09
ecC58105_1306		Cluster_39623	conserved hypothetical protein	2368.11	294.424	-3.00777	3.15826e-12	1.17349e-10
ecC58105_1321	csgD	Cluster_50168	CsgBAC operon transcriptional regulatory protein	6.26138	32.0066	2.35382	4.79886e-05	0.000540671
ecC58105_1340		Cluster_26054	rhodanese-like domain protein	306.931	1561.39	2.34684	7.22081e-08	1.4011e-06
ecC58105_1388	ptsG	Cluster_21196	PTS system glucose-specific EIICB component	645.922	2681.99	2.05387	1.34727e-06	2.13243e-05
ecC58105_1389	fhuE	Cluster_21197	FhuE receptor	327.71	3345.5	3.35173	4.64072e-14	2.25118e-12
ecC58105_1447	iraM	Cluster_1470	anti-adapter protein IraM	186.81	13.2989	-3.81219	4.96142e-15	2.69651e-13
ecC58105_1458		Cluster_21251	TonB family C-terminal domain protein	21.8501	1.45039	-3.91313	8.94797e-07	1.46039e-05
ecC58105_1459		Cluster_9764	conserved hypothetical protein	31.1164	7.32333	-2.0871	0.000313288	0.00295201
ecC58105_1489		None	hypothetical protein	17.8664	77.7094	2.12084	1.38905e-05	0.000174934
ecC58105_149	leuC	Cluster_25856	3-isopropylmalate dehydratase large subunit	141.281	1609.36	3.50985	5.37959e-15	2.87322e-13
ecC58105_1498		Cluster_30790	outer membrane autotransporter barrel domain protein	10.6908	1.91005	-2.4847	0.00439941	0.0304691
ecC58105_150	leuB	Cluster_20123	3-isopropylmalate dehydrogenase	87.5946	1023.87	3.54705	4.74563e-15	2.64493e-13
ecC58105_151	leuA	Cluster_38754	2-isopropylmalate synthase	211.943	3061.97	3.85271	2.18594e-17	1.59058e-15
ecC58105_1516		Cluster_19920	SpoVR like family protein	830.935	149.372	-2.47583	1.18734e-08	2.62467e-07
ecC58105_1532	treA	Cluster_40080	periplasmic trehalase	877.785	101.902	-3.10669	3.3289e-12	1.22817e-10
ecC58105_1533		None	conserved hypothetical protein	134.662	11.3175	-3.57272	6.08768e-13	2.51129e-11
ecC58105_1534	dhaM	Cluster_40081	PTS-dependent dihydroxyacetone kinase, phosphotransferase subunit dhaM	1538.26	282.834	-2.44327	6.99599e-09	1.57305e-07
ecC58105_1535	dhaL	Cluster_21318	dihydroxyacetone kinase, L subunit	324.492	76.8303	-2.07844	1.18238e-06	1.88282e-05
ecC58105_155	ilvN	Cluster_62331	acetolactate synthase, small subunit	11.1593	48.5991	2.12268	4.08425e-05	0.000469241
ecC58105_1560		Cluster_26238	conserved hypothetical protein	0	5.76584	2.52753	0.00263157	0.019528
ecC58105_1561	narK	Cluster_30847	nitrite extrusion protein 1	5364.64	60.095	-6.48009	9.99674e-36	6.54662e-33
ecC58105_1562		Cluster_40107	nitrate reductase, alpha subunit	55337.5	64.3793	-9.74745	9.41004e-57	4.92992e-53
ecC58105_1563	narH	Cluster_40108	nitrate reductase, beta subunit	4116.33	21.7156	-7.56648	5.56784e-42	5.83398e-39
ecC58105_1564	narJ	Cluster_26242	nitrate reductase molybdenum cofactor assembly chaperone	428.761	2.36971	-7.49932	7.18873e-31	2.2154e-28
ecC58105_1565	narI	Cluster_40110	respiratory nitrate reductase, gamma subunit	260.162	25.2903	-3.36276	2.65777e-12	1.00899e-10
ecC58105_1588	TonB	Cluster_40140	protein TonB	153.58	656.587	2.09599	2.79418e-06	4.14694e-05
ecC58105_1638		Cluster_16221	putative prophage DNA adenine methylase domain protein	1.9805	19.4932	3.29904	4.01583e-05	0.000462395
ecC58105_1639		Cluster_38386	conserved hypothetical protein	6.15475	25.2188	2.03473	0.000851995	0.00723436
ecC58105_1643		Cluster_50435	phage antitermination Q family protein	5.57965	26.2096	2.23185	0.000322831	0.00303102
ecC58105_1650		Cluster_21009	conserved hypothetical protein	54.1587	7.28763	-2.89367	6.4467e-08	1.26023e-06
ecC58105_1675	trpE	Cluster_21385	anthranilate synthase component I	50.75	204.299	2.0092	4.73895e-06	6.72828e-05
ecC58105_1687		Cluster_59185	conserved hypothetical protein	16.1639	80.7485	2.32066	1.24919e-06	1.98319e-05
ecC58105_1699	gmr	Cluster_45101	cyclic di-GMP phosphodiesterase Gmr	723.595	147.426	-2.29519	7.46771e-08	1.44367e-06
ecC58105_1822		Cluster_50601	conserved hypothetical protein	138.025	853.969	2.62926	1.31737e-09	3.33416e-08
ecC58105_1828		Cluster_21556	conserved hypothetical protein	1782.54	9715.28	2.44632	1.77702e-08	3.73888e-07
ecC58105_1845	narH	Cluster_26451	nitrate reductase, beta subunit	43.9782	9.44312	-2.21945	2.68527e-05	0.000319731
ecC58105_1846		Cluster_40294	nitrate reductase, alpha subunit	556.595	101.799	-2.4509	3.39164e-08	6.88714e-07
ecC58105_1847	narU	Cluster_40295	nitrite extrusion protein 2	160.796	19.6672	-3.03137	1.11749e-10	3.38413e-09
ecC58105_1849		Cluster_21573	molybdopterin oxidoreductase family protein	1855.69	22.8893	-6.34114	1.29838e-33	6.8022e-31
ecC58105_1850		Cluster_21574	formate dehydrogenase, alpha subunit	2728.15	88.1477	-4.95186	1.26097e-24	2.06444e-22
ecC58105_1851	fdxH	Cluster_1853	formate dehydrogenase, beta subunit	1506.94	47.2915	-4.9939	3.37569e-24	5.05292e-22
ecC58105_1861	osmC	Cluster_11754	peroxiredoxin OsmC	360.288	90.1961	-1.99801	5.27916e-06	7.41489e-05
ecC58105_1870		Cluster_26471	peptidase M16 inactive domain protein	858.803	3476.02	2.01704	2.536e-06	3.79603e-05
ecC58105_1871		Cluster_26472	TonB-dependent Receptor Plug domain protein	202.559	810.167	1.99987	5.84619e-06	8.16752e-05
ecC58105_1872	yddA	Cluster_21591	inner membrane ABC transporter ATP-binding protein YddA	40.9506	383.888	3.22873	8.03907e-12	2.80778e-10
ecC58105_1874		Cluster_21593	type I phosphodiesterase / nucleotide pyrophosphatase family protein	359.063	36.5051	-3.29807	8.80244e-13	3.60281e-11
ecC58105_1878	fimH	Cluster_35561	protein FimH	245.193	20.9391	-3.54965	2.49518e-14	1.23989e-12
ecC58105_1879	fimG	Cluster_40322	protein FimG	66.7618	7.10912	-3.23128	5.17641e-10	1.36966e-08
ecC58105_1880	fimF	Cluster_21599	protein FimF	37.5647	3.78439	-3.31125	3.89894e-08	7.82627e-07
ecC58105_1881		Cluster_59417	type VII secretion system (T7SS), usher family protein	606.478	68.4448	-3.14744	1.15335e-12	4.61251e-11
ecC58105_1882	focC	Cluster_40325	chaperone protein FocC	395.056	42.2664	-3.22447	1.13218e-12	4.56267e-11
ecC58105_1883	fimA	Cluster_1885	type-1 fimbrial protein, A chain	411.966	40.5037	-3.3464	1.83043e-13	7.92532e-12
ecC58105_1907		Cluster_40384	putative selenoprotein YdfZ	141.563	30.5295	-2.21317	6.14676e-07	1.04108e-05
ecC58105_1923	ynfM	Cluster_21680	inner membrane transport protein YnfM	138.516	2008.66	3.85811	1.7943e-17	1.36237e-15
ecC58105_1924		None	conserved hypothetical protein	4.06762	70.3905	4.11312	2.73331e-12	1.0302e-10
ecC58105_1927		Cluster_26546	small Multidrug Resistance family protein	5.32445	28.1508	2.40248	6.13347e-05	0.000676489
ecC58105_1936		Cluster_26555	response regulator	945.036	200.524	-2.2366	6.05875e-08	1.18883e-06
ecC58105_1948	hdhA	Cluster_6847	7-alpha-hydroxysteroid dehydrogenase	266.369	60.6216	-2.13552	6.34886e-07	1.06608e-05
ecC58105_1952	add	Cluster_59535	adenosine deaminase	2380.73	332.299	-2.84085	7.72901e-11	2.39599e-09
ecC58105_1973		Cluster_40452	conserved hypothetical protein	180.475	42.1281	-2.09895	2.26925e-06	3.44597e-05
ecC58105_1986	sodB	Cluster_26602	superoxide dismutase [Fe]	5864.11	1107.92	-2.40406	1.39897e-08	3.05384e-07
ecC58105_2005		Cluster_11997	conserved hypothetical protein	64.7656	9.93848	-2.70413	1.39623e-07	2.62181e-06
ecC58105_2012	sufD	Cluster_21804	FeS assembly protein SufD	412.866	1672.09	2.0179	1.01071e-06	1.62927e-05
ecC58105_2038		Cluster_2053	hemin uptake HemP family protein	7.92199	44.4666	2.48879	8.54804e-06	0.000113089
ecC58105_2117		Cluster_59696	PrkA serine kinase C-terminal domain protein	725.539	151.773	-2.25714	1.99117e-07	3.71236e-06
ecC58105_2119	yeaI	Cluster_16892	inner membrane protein YeaI	224.324	43.3732	-2.37071	7.78141e-08	1.49878e-06
ecC58105_2155		Cluster_64210	conserved hypothetical protein	209.828	51.7453	-2.01971	7.03461e-06	9.61329e-05
ecC58105_2159	mgrB	None	protein MgrB	846.368	160.93	-2.39485	2.97824e-08	6.14291e-07
ecC58105_2173		None	conserved hypothetical protein	90.7026	418.153	2.20481	6.17068e-07	1.04108e-05
ecC58105_2184	purT	Cluster_40648	phosphoribosylglycinamide formyltransferase 2	131.215	1471.46	3.48725	4.30853e-15	2.45352e-13
ecC58105_2206		Cluster_25948	hypothetical protein	1.51203	11.6745	2.9488	0.00170222	0.013341
ecC58105_2245	cheZ	Cluster_55470	protein phosphatase CheZ	242.956	33.5329	-2.85705	3.26242e-10	8.94861e-09
ecC58105_2246	cheY	Cluster_55471	chemotaxis protein CheY	103.61	9.19768	-3.49375	3.90588e-12	1.41124e-10
ecC58105_2247		Cluster_26837	CheB methylesterase family protein	761.897	39.1515	-4.28246	3.98571e-19	3.48019e-17
ecC58105_2248	cheR	Cluster_40702	chemotaxis protein methyltransferase	245.638	32.328	-2.92568	1.45028e-10	4.34172e-09
ecC58105_2251	tar	Cluster_55475	methyl-accepting chemotaxis protein II	754.533	35.1216	-4.42515	3.37699e-20	3.40232e-18
ecC58105_2252		Cluster_55476	CheW-like domain protein	103.271	10.3624	-3.317	3.9317e-11	1.25599e-09
ecC58105_2253	cheA	Cluster_22017	chemotaxis protein CheA	736.726	37.3173	-4.30321	2.69992e-19	2.48156e-17
ecC58105_2254	motB	Cluster_59802	motility protein B	368.92	21.8227	-4.0794	5.00551e-17	3.27798e-15
ecC58105_2255	motA	Cluster_31444	flagellar motor stator protein MotA	409.218	17.5787	-4.54097	1.57259e-19	1.47121e-17
ecC58105_2259	otsA	Cluster_2291	alpha,alpha-trehalose-phosphate synthase	661.923	109.868	-2.5909	3.83008e-09	9.12081e-08
ecC58105_2260	otsB	Cluster_55486	trehalose-phosphatase	390.49	52.7762	-2.88733	2.38297e-10	6.74832e-09
ecC58105_2272		Cluster_20034	conserved hypothetical protein	56.2266	12.027	-2.22497	1.20688e-05	0.000154592
ecC58105_228		None	conserved hypothetical protein	3.59916	22.211	2.62554	0.000114765	0.0012122
ecC58105_229	fhuA	None	ferrichrome-iron receptor	4535.58	19704.2	2.11915	2.85901e-06	4.23117e-05
ecC58105_2290	fliC	Cluster_51038	flagellin	10089.9	123.542	-6.35177	8.96497e-35	5.21861e-32
ecC58105_2291	fliD	Cluster_22045	flagellar hook-associated protein 2	3216.54	410.437	-2.97028	8.62409e-12	2.97247e-10
ecC58105_2292	fliS	Cluster_26920	flagellar protein FliS	36.7799	8.45239	-2.12149	0.000115375	0.00121455
ecC58105_2299	ompD	Cluster_64294	outer membrane porin protein OmpD	17635.5	4180.2	-2.07684	7.18169e-07	1.19066e-05
ecC58105_2330		Cluster_26956	DJ-1/PfpI family protein	489.585	60.8046	-3.00931	1.99519e-11	6.5741e-10
ecC58105_2349		Cluster_12319	ABC transporter family protein	13.0332	76.2813	2.54914	1.93815e-07	3.62641e-06
ecC58105_2350		Cluster_12320	bacterial regulatory helix-turn-helix, AraC family protein	24.5963	450.686	4.19561	2.70411e-17	1.91444e-15
ecC58105_2351		Cluster_51096	amino acid adenylation domain protein	69.4275	277.679	1.99984	3.60549e-06	5.20363e-05
ecC58105_2356		Cluster_7210	TonB-dependent siderophore receptor family protein	41.6971	193.95	2.21767	7.89686e-07	1.29692e-05
ecC58105_2357		Cluster_12327	conserved hypothetical protein	6.00617	0	-2.58645	0.00211533	0.0161548
ecC58105_2362		Cluster_40967	H+ symporter family protein	1174.89	4969.68	2.08063	6.6867e-07	1.11566e-05
ecC58105_2379		Cluster_11021	parB-like nuclease domain protein	23.6401	274.645	3.53826	1.10585e-13	5.10492e-12
ecC58105_2380		Cluster_11020	conserved hypothetical protein	311.527	1397.35	2.16526	3.69954e-07	6.61499e-06
ecC58105_2381		Cluster_51120	glcNAc-PI de-N-acetylase family protein	2.76885	16.1283	2.54223	0.000584534	0.0051642
ecC58105_2397	hisG	Cluster_12385	ATP phosphoribosyltransferase	548.587	3612.36	2.71915	2.48419e-10	6.99714e-09
ecC58105_2398	hisD	Cluster_27059	histidinol dehydrogenase	106.847	749.296	2.80999	1.6244e-10	4.7279e-09
ecC58105_2399	hisC	Cluster_41011	histidinol-phosphate transaminase	73.7084	682.154	3.2102	1.2191e-12	4.83854e-11
ecC58105_240	degP	Cluster_20215	protease do	1518.74	6083.31	2.00198	2.12554e-06	3.24657e-05
ecC58105_2400	hisB	None	imidazole glycerol phosphate synthase subunit HisF	264.887	1269.31	2.26059	1.05861e-07	2.00945e-06
ecC58105_2401	hisH	Cluster_64513	imidazole glycerol phosphate synthase, glutamine amidotransferase subunit	21.9148	124.041	2.50084	4.22564e-08	8.41753e-07
ecC58105_2402	hisA	Cluster_46060	1-(5-phosphoribosyl)-5-[(5-phosphoribosylamino)methylideneamino]imidazole-4-carboxamide isomerase	62.0806	334.731	2.43079	3.98972e-08	7.97791e-07
ecC58105_2403	hisF	Cluster_2401	imidazole glycerol phosphate synthase subunit HisF	121.842	505.506	2.05272	1.60078e-06	2.48857e-05
ecC58105_2461		Cluster_27124	conserved hypothetical protein	103.332	15.8471	-2.70499	7.69288e-09	1.72235e-07
ecC58105_2516		Cluster_22308	ABC transporter family protein	38.2692	3.32473	-3.52488	1.72603e-08	3.66099e-07
ecC58105_2517		Cluster_22309	putative osmoprotectant uptake system permease protein YehY	109.7	5.65873	-4.27694	2.86197e-15	1.66599e-13
ecC58105_2518		Cluster_46135	substrate binding domain of ABC-type glycine betaine transport system family protein	363.857	69.498	-2.38833	7.02703e-08	1.36857e-06
ecC58105_2527		Cluster_60043	lrgA family protein	154.809	38.5579	-2.00539	4.65079e-06	6.62671e-05
ecC58105_2528	yohK	Cluster_36334	inner membrane protein YohK	260.155	45.2029	-2.52488	3.11829e-08	6.38154e-07
ecC58105_2529	cdd	Cluster_22321	cytidine deaminase	687.405	41.1062	-4.06373	4.96272e-18	3.99995e-16
ecC58105_2532	yeiT	Cluster_27187	NAD-dependent dihydropyrimidine dehydrogenase sunbunit PreT	272.61	37.2816	-2.8703	4.16681e-10	1.13108e-08
ecC58105_2535		Cluster_41150	branched-chain amino acid transport system / permease component family protein	133.501	32.5779	-2.03488	1.56911e-06	2.4466e-05
ecC58105_2536	mglA	Cluster_27190	galactose/methyl galactoside import ATP-binding protein MglA	99.0824	13.0178	-2.92815	1.86933e-10	5.38099e-09
ecC58105_2537	mglB	Cluster_41152	D-galactose-binding periplasmic protein	283.821	58.7607	-2.27206	6.05039e-08	1.18883e-06
ecC58105_2542	cirA	Cluster_22333	colicin I receptor	772.303	33491.1	5.43847	1.39176e-26	2.91658e-24
ecC58105_2551	psuG	Cluster_27206	pseudouridine-5'-phosphate glycosidase	105.781	6.1898	-4.09504	1.54316e-14	7.77366e-13
ecC58105_2552	psuK	None	pseudouridine kinase	86.2084	17.9669	-2.26249	1.00654e-06	1.62755e-05
ecC58105_2607	ccmB	Cluster_22377	heme exporter protein CcmB	253.067	32.9304	-2.94202	3.25681e-10	8.94861e-09
ecC58105_2608	ccmA	Cluster_41217	heme ABC exporter, ATP-binding protein CcmA	858.75	118.218	-2.86079	1.75888e-10	5.09104e-09
ecC58105_2609		Cluster_46203	periplasmic nitrate (or nitrite) reductase c-type cytochrome, NapC/NirT family protein	440.938	63.8527	-2.78776	1.02967e-09	2.65735e-08
ecC58105_2610		Cluster_51340	nitrate reductase cytochrome c-type subunit family protein	198.908	8.73802	-4.50865	1.36207e-17	1.04939e-15
ecC58105_2611		Cluster_7434	ferredoxin-type, NapH/MauN family protein	224.716	28.6195	-2.97303	1.57499e-10	4.63559e-09
ecC58105_2612		Cluster_27245	MauM/NapG ferredoxin-type family protein	105	12.0627	-3.12175	2.93346e-10	8.2184e-09
ecC58105_2613	napA	Cluster_27246	periplasmic nitrate reductase, large subunit	2659.72	229.469	-3.53491	1.63782e-15	9.75061e-14
ecC58105_2614		Cluster_36398	NapD family protein	73.7119	8.84512	-3.05894	2.93188e-09	7.07839e-08
ecC58105_2615	napF	Cluster_22385	ferredoxin-type protein NapF	3030.14	279.023	-3.44093	4.53668e-15	2.55566e-13
ecC58105_2617		Cluster_22387	ecotin family protein	2968.35	742.753	-1.99871	1.74123e-06	2.67516e-05
ecC58105_2648	glpQ	Cluster_36430	glycerophosphoryl diester phosphodiesterase	6224.94	444.782	-3.80689	7.14685e-17	4.56614e-15
ecC58105_2650	glpT	Cluster_2623	glycerol-3-phosphate transporter	8481.63	91.5706	-6.53331	2.7748e-36	2.42286e-33
ecC58105_2651	glpA	Cluster_22417	glycerol-3-phosphate dehydrogenase, anaerobic, A subunit	4825.81	22.1396	-7.768	3.27485e-44	5.71898e-41
ecC58105_2652	glpB	Cluster_22418	glycerol-3-phosphate dehydrogenase, anaerobic, B subunit	2350.95	8.09984	-8.18114	1.80472e-44	4.72747e-41
ecC58105_2653	glpC	Cluster_2626	glycerol-3-phosphate dehydrogenase, anaerobic, C subunit	1928.45	29.4317	-6.03393	9.41464e-32	3.58081e-29
ecC58105_2663		Cluster_41267	histidine phosphatase super family protein	164.864	21.0105	-2.97209	2.1449e-10	6.14052e-09
ecC58105_2664	arnB	Cluster_41268	UDP-4-amino-4-deoxy-L-arabinose--oxoglutarate aminotransferase	1143.14	95.9932	-3.57393	3.03035e-15	1.74461e-13
ecC58105_2665	arnC	Cluster_22430	undecaprenyl-phosphate 4-deoxy-4-formamido-L-arabinose transferase	530.135	60.1307	-3.14019	3.65906e-12	1.33124e-10
ecC58105_2666	arnA	Cluster_22431	bifunctional polymyxin resistance protein ArnA	620.78	71.0956	-3.12625	3.6176e-12	1.32536e-10
ecC58105_2667		Cluster_36448	putative 4-deoxy-4-formamido-L-arabinose-phosphoundecaprenol deformylase ArnD	83.1424	19.9127	-2.0619	7.0462e-06	9.61329e-05
ecC58105_2668	arnT	Cluster_22433	undecaprenyl phosphate-alpha-4-amino-4-deoxy-L-arabinose arabinosyl transferase	205.746	44.5335	-2.2079	3.93729e-07	6.99236e-06
ecC58105_2669		Cluster_64732	putative 4-amino-4-deoxy-L-arabinose-phosphoundecaprenol flippase subunit ArnE	18.1671	2.36971	-2.93855	0.000150537	0.00154236
ecC58105_2678	elaB	Cluster_27306	protein ElaB	256.839	47.4031	-2.43781	2.85839e-08	5.91902e-07
ecC58105_2685	nuoM	Cluster_7513	NADH-quinone oxidoreductase subunit M	3826.87	910.4	-2.07159	5.15281e-07	8.82635e-06
ecC58105_2722	purF	Cluster_22485	amidophosphoribosyltransferase	598.747	4047.69	2.75708	1.61366e-10	4.72289e-09
ecC58105_2723	cvpA	Cluster_51451	colicin V production protein	157.174	1141.05	2.85992	4.52396e-11	1.43643e-09
ecC58105_2797		None	putative predicted protein	195.638	817.937	2.06381	8.99384e-07	1.46331e-05
ecC58105_2826		Cluster_41377	efflux pump membrane family protein	21.0198	85.7334	2.02811	1.02155e-05	0.000132802
ecC58105_2827	evgA	Cluster_64882	positive transcription regulator EvgA	621.041	2618.64	2.07606	4.59987e-07	7.97971e-06
ecC58105_2835		Cluster_12751	bacterial lipid A biosynthesis acyltransferase family protein	341.95	1365.71	1.9978	1.44583e-06	2.27468e-05
ecC58105_2850	mntH	Cluster_41400	manganese transport protein MntH	222.576	1250.53	2.49017	4.31772e-09	1.02355e-07
ecC58105_2884		Cluster_32006	conserved hypothetical protein	201.773	850.845	2.07616	6.09399e-07	1.03657e-05
ecC58105_2888	cysT	Cluster_27447	sulfate ABC transporter, permease protein CysT	4.17425	27.1646	2.70214	2.56632e-05	0.000306962
ecC58105_2889	cysP	Cluster_41427	thiosulfate-binding protein	45.2351	427.476	3.24033	2.88581e-12	1.07991e-10
ecC58105_2895		Cluster_41432	conserved hypothetical protein	199.938	882.606	2.14222	4.12028e-07	7.24367e-06
ecC58105_2919	tkt	Cluster_41462	transketolase	1214.84	229.513	-2.40411	2.14919e-08	4.48589e-07
ecC58105_2922		Cluster_41465	glutamate synthase, small subunit domain protein	452.403	78.7715	-2.52186	1.76912e-08	3.73727e-07
ecC58105_2931	purC	Cluster_41477	phosphoribosylaminoimidazolesuccinocarboxamide synthase	1161.41	6469	2.47766	5.70032e-09	1.29281e-07
ecC58105_2943	purM	Cluster_41489	phosphoribosylformylglycinamidine cyclo-ligase	809.751	6296.93	2.9591	9.72277e-12	3.32925e-10
ecC58105_2944	purN	Cluster_41490	phosphoribosylglycinamide formyltransferase	250.901	1427.59	2.50839	4.34009e-09	1.02422e-07
ecC58105_2986		Cluster_27545	PRD domain protein	397.599	79.9051	-2.31496	8.02965e-08	1.54093e-06
ecC58105_3003	purL	Cluster_22691	phosphoribosylformylglycinamidine synthase	2923.52	16151.8	2.46592	1.17617e-08	2.611e-07
ecC58105_3123	gabT	Cluster_41746	4-aminobutyrate transaminase	85.9952	16.4808	-2.38347	3.42204e-07	6.1821e-06
ecC58105_3134		Cluster_36754	conserved hypothetical protein	490.144	45.6671	-3.42398	1.11082e-13	5.10492e-12
ecC58105_3136		Cluster_27665	alkylhydroperoxidase AhpD family core domain protein	13.9701	488.204	5.12707	3.10884e-22	3.9725e-20
ecC58105_3137	nrdH	Cluster_60563	glutaredoxin-like protein NrdH	45.6161	585.206	3.68133	5.76447e-15	3.02001e-13
ecC58105_3138	nrdI	Cluster_56238	NrdI protein	10.3709	212.943	4.35985	3.85084e-17	2.65455e-15
ecC58105_3139		Cluster_27668	ribonucleoside-diphosphate reductase, alpha subunit	385.179	4239.15	3.46017	1.38771e-14	7.05844e-13
ecC58105_3140	nrdF	Cluster_56240	ribonucleoside-diphosphate reductase 2 subunit beta	467.831	3421.46	2.87055	5.8262e-11	1.82775e-09
ecC58105_3170	srlA	Cluster_46682	glucitol/sorbitol permease IIC component	175.628	16.9807	-3.37056	5.3342e-13	2.21793e-11
ecC58105_3171	srlE	Cluster_8010	glucitol/sorbitol-specific phosphotransferase enzyme IIB component	116.723	9.05487	-3.68826	1.61745e-13	7.12086e-12
ecC58105_3172		Cluster_46684	PTS system, glucitol/sorbitol-specific IIA component family protein	42.1883	1.48609	-4.82725	1.54388e-11	5.11923e-10
ecC58105_3173	srlD	Cluster_60591	sorbitol-6-phosphate 2-dehydrogenase	227.958	38.134	-2.57962	5.42256e-09	1.23516e-07
ecC58105_3196	hypA	Cluster_65186	hydrogenase nickel insertion protein HypA	107.338	21.4389	-2.32386	3.255e-07	5.90067e-06
ecC58105_3197	hypB	Cluster_22903	hydrogenase accessory protein HypB	502.753	57.0916	-3.1385	8.58022e-12	2.97247e-10
ecC58105_3198	hypC	Cluster_8035	hydrogenase assembly chaperone HypC/HupF	22.7451	1.91005	-3.57388	2.40313e-06	3.62824e-05
ecC58105_3199	hypD	Cluster_22905	hydrogenase expression/formation protein HypD	294.372	47.4343	-2.63364	5.12583e-09	1.18301e-07
ecC58105_3201	fhlA	Cluster_36808	formate hydrogenlyase transcriptional activator	1042.6	164.938	-2.66019	1.51676e-09	3.78394e-08
ecC58105_3229	cysI	Cluster_27781	sulfite reductase (NADPH) hemoprotein, beta-component	30.0081	119.708	1.9961	6.71873e-06	9.263e-05
ecC58105_3230		Cluster_13125	sulfite reductase [NADPH] flavoprotein, alpha-component	30.5832	125.496	2.03683	3.55606e-06	5.16072e-05
ecC58105_3234		Cluster_18032	conserved hypothetical protein	24.8742	4.77511	-2.38104	0.000128934	0.00134025
ecC58105_3245		Cluster_27796	PTS system, sucrose-specific IIBC component	613.643	142.441	-2.10703	7.44997e-07	1.23124e-05
ecC58105_3278	fucI	Cluster_27826	L-fucose isomerase	554.232	122.845	-2.17365	4.62383e-07	7.9948e-06
ecC58105_3285		Cluster_60696	conserved hypothetical protein	279.701	63.0717	-2.14882	1.16036e-06	1.85339e-05
ecC58105_3355	ygfJ	Cluster_41938	molybdenum hydroxylase accessory protein, YgfJ family	166.421	27.236	-2.61125	1.40535e-08	3.05503e-07
ecC58105_3391	serA	Cluster_36949	D-3-phosphoglycerate dehydrogenase	365.305	3100.12	3.08515	1.66686e-12	6.46864e-11
ecC58105_3399		Cluster_41979	conserved hypothetical protein	3157.2	744.512	-2.08428	6.63201e-07	1.11007e-05
ecC58105_3446	ansB	Cluster_27958	L-asparaginase 2	434.949	55.6412	-2.96662	5.6842e-11	1.79395e-09
ecC58105_3472		None	conserved hypothetical protein	0	7.64018	2.93361	0.000413229	0.00379143
ecC58105_3493	pitA	Cluster_28002	low-affinity inorganic phosphate transporter 1	57.541	234.494	2.02689	7.24886e-06	9.83854e-05
ecC58105_350		Cluster_49304	cysteine-rich domain protein	1022.79	29.9583	-5.09341	1.59524e-24	2.53256e-22
ecC58105_3501		Cluster_23169	polysulphide reductase, NrfD family protein	116.753	24.3709	-2.26023	7.66671e-07	1.26308e-05
ecC58105_3502		Cluster_42066	tat (twin-arginine translocation) pathway signal sequence domain protein	128.274	9.51453	-3.75296	1.47275e-13	6.59463e-12
ecC58105_3503	hybO	Cluster_3575	hydrogenase-2 small chain	994.282	59.8942	-4.05317	3.9962e-18	3.27127e-16
ecC58105_351		Cluster_39001	iron-sulfur cluster-binding protein	523.255	37.9555	-3.78514	1.43053e-15	8.71456e-14
ecC58105_3514	yqhD	Cluster_23182	alcohol dehydrogenase YqhD	721.433	160.743	-2.16611	4.7656e-07	8.21282e-06
ecC58105_3515	dkgA	Cluster_60890	2,5-diketo-D-gluconic acid reductase A	641.033	78.7001	-3.02596	2.06568e-11	6.76382e-10
ecC58105_3531	ygiW	Cluster_23192	protein YgiW	484.746	109.368	-2.14804	8.49408e-07	1.39064e-05
ecC58105_3540		Cluster_23201	ABC transporter family protein	30.4539	171.645	2.49473	3.79476e-08	7.64644e-07
ecC58105_3566		None	conserved hypothetical protein	85.081	467.314	2.45748	2.69556e-08	5.60398e-07
ecC58105_3572		Cluster_42141	bacterial regulatory helix-turn-helix, LysR family protein	306.248	58.2564	-2.39421	5.65656e-08	1.11829e-06
ecC58105_3588		Cluster_47134	putative tRNA binding domain protein	88.9808	12.5581	-2.82488	6.94505e-09	1.56832e-07
ecC58105_3603		Cluster_42173	sodium:dicarboxylate symporter family protein	332.641	2065.33	2.63433	4.96098e-10	1.32605e-08
ecC58105_3604	ygjV	Cluster_42174	inner membrane protein YgjV	42.7861	200.675	2.22965	2.54253e-07	4.65745e-06
ecC58105_3630	pflB	Cluster_60987	formate acetyltransferase	227.504	37.6654	-2.59458	1.65037e-08	3.52909e-07
ecC58105_3631		Cluster_60987	pyruvate formate lyase family protein	99.2032	4.84652	-4.35537	4.82134e-15	2.65884e-13
ecC58105_3632	ackA	Cluster_28136	acetate kinase	675.025	37.1388	-4.18394	3.51972e-18	2.92695e-16
ecC58105_3633	sdaC	Cluster_18411	serine transporter	1003.47	104.446	-3.26418	2.76206e-13	1.17646e-11
ecC58105_3634	ilvA	Cluster_28138	threonine ammonia-lyase	2478.92	77.0668	-5.00746	1.46132e-25	2.8355e-23
ecC58105_3635		Cluster_32651	bacterial regulatory helix-turn-helix, LysR family protein	471.582	11.496	-5.35831	2.67968e-24	4.12908e-22
ecC58105_3638	garK	Cluster_60994	glycerate kinase 2	667.297	62.3576	-3.41969	1.24278e-13	5.66166e-12
ecC58105_3639		Cluster_23301	2-hydroxy-3-oxopropionate reductase	573.374	28.4052	-4.33525	4.42901e-19	3.74251e-17
ecC58105_3640	garL	Cluster_28142	2-dehydro-3-deoxyglucarate aldolase	842.056	16.945	-5.63499	2.51972e-27	6.00036e-25
ecC58105_3641		Cluster_28143	putative galactarate transporter	1295.05	57.5423	-4.49224	1.73863e-21	1.93801e-19
ecC58105_3643	garD	Cluster_65609	galactarate dehydratase	658.644	28.0482	-4.55352	2.5751e-20	2.69819e-18
ecC58105_3656		Cluster_47199	PTS system, mannose/fructose/sorbose, IIC component family protein	7.66678	33.5329	2.12889	0.000184704	0.00184317
ecC58105_3667	yfkM	Cluster_56740	general stress protein 18	169.316	10.0099	-4.08022	1.31343e-15	8.09534e-14
ecC58105_3671		Cluster_28169	conserved hypothetical protein	1233.94	86.6706	-3.83159	3.47042e-17	2.42421e-15
ecC58105_3727	gltB	Cluster_23381	glutamate synthase [NADPH] large chain	436.084	5141.43	3.55949	1.22932e-15	7.66717e-14
ecC58105_3728	gltD	Cluster_23382	glutamate synthase [NADPH] small chain	151.575	854.906	2.49573	4.5693e-09	1.07348e-07
ecC58105_3730		Cluster_28224	ROK family protein	178.61	28.4052	-2.65258	2.18702e-09	5.35411e-08
ecC58105_3731		Cluster_8481	putative N-acetylmannosamine-6-phosphate 2-epimerase	107.137	13.2275	-3.01785	1.48625e-10	4.42412e-09
ecC58105_3732		Cluster_28226	putative sialic acid transporter	167.363	37.6341	-2.15287	5.1553e-07	8.82635e-06
ecC58105_3733	nanA	Cluster_56805	N-acetylneuraminate lyase	442.708	34.8405	-3.66752	4.99259e-15	2.69651e-13
ecC58105_3747		Cluster_52412	conserved hypothetical protein	313.606	50.3708	-2.63829	5.05878e-09	1.1727e-07
ecC58105_381	codB	Cluster_39026	cytosine permease	185.039	848.158	2.1965	3.99235e-07	7.0424e-06
ecC58105_3842	bfd	Cluster_61201	bacterioferritin-associated ferredoxin	41.9942	321.557	2.93681	3.49873e-10	9.54679e-09
ecC58105_3872	nirB	Cluster_8595	nitrite reductase [NAD(P)H], large subunit	22290.7	719.485	-4.95334	3.86073e-24	5.61843e-22
ecC58105_3873	nirD	Cluster_28354	nitrite reductase [NAD(P)H] small subunit	166.425	1.94575	-6.4184	2.69344e-23	3.7134e-21
ecC58105_3874		Cluster_28355	putative nitrite transporter	616.785	34.8048	-4.14741	1.9985e-17	1.47467e-15
ecC58105_3928	glpD	Cluster_28414	aerobic glycerol-3-phosphate dehydrogenase	3858.17	65.8207	-5.87323	1.02524e-31	3.58081e-29
ecC58105_3929		Cluster_32905	putative membrane protein	98.2663	0.990726	-6.63207	2.68429e-20	2.75745e-18
ecC58105_3930		Cluster_32906	conserved hypothetical protein	33.7786	6.1898	-2.44815	3.73424e-05	0.000433879
ecC58105_3970	livH	Cluster_28444	high-affinity branched-chain amino acid transport system permease protein LivH	4.89793	21.5014	2.13419	0.00117095	0.00961538
ecC58105_3972		None	conserved hypothetical protein	23.724	102.428	2.1102	4.12512e-06	5.92095e-05
ecC58105_3974	livJ	Cluster_28447	Leu/Ile/Val/Thr-binding protein	160.918	757.141	2.23423	2.02633e-07	3.76451e-06
ecC58105_3990	nikA	Cluster_42524	nickel ABC transporter, nickel/metallophore periplasmic binding protein	5403.95	201.586	-4.74455	8.14294e-24	1.153e-21
ecC58105_3991	nikB	Cluster_23623	nickel ABC transporter, permease subunit NikB	450.141	14.785	-4.92817	1.5198e-21	1.80651e-19
ecC58105_3992	nikC	Cluster_28465	nickel ABC transporter, permease subunit NikC	783.847	18.9264	-5.3721	1.88488e-25	3.52675e-23
ecC58105_3993	nikD	Cluster_13818	nickel import ATP-binding protein NikD	726.61	23.7328	-4.93623	1.93221e-22	2.53071e-20
ecC58105_3994	nikE	Cluster_13819	nickel import ATP-binding protein NikE	1040.95	61.5142	-4.08083	6.65347e-18	5.28144e-16
ecC58105_40	osmY	Cluster_24609	osmotically-inducible protein Y	1553.84	90.5888	-4.10036	2.90078e-19	2.62021e-17
ecC58105_4004	dtpB	Cluster_37491	dipeptide and tripeptide permease B	786.049	80.2219	-3.29255	1.69471e-13	7.39882e-12
ecC58105_4013	slp	Cluster_18751	outer membrane protein SLP	36.1209	800.402	4.46982	1.04239e-20	1.1145e-18
ecC58105_4014		Cluster_57084	bacterial regulatory, LuxR family protein	56.9922	2263.91	5.31191	1.43584e-27	3.95914e-25
ecC58105_4015	hemS	Cluster_23648	hemin transport protein HemS	496.43	6127.56	3.62565	1.86501e-15	1.09784e-13
ecC58105_4016		Cluster_32975	TonB-dependent hemoglobin/transferrin/lactoferrin receptor family protein	1245.09	45743	5.19922	4.8444e-25	8.63078e-23
ecC58105_4017		Cluster_32975	conserved hypothetical protein	37.0124	1455.4	5.29726	2.71707e-26	5.47489e-24
ecC58105_4018		None	conserved hypothetical protein	7.24026	777.643	6.74692	9.77591e-32	3.58081e-29
ecC58105_4019		None	hypothetical protein	94.5761	625.959	2.72652	1.16886e-09	2.97266e-08
ecC58105_4020		Cluster_28491	periplasmic binding family protein	171.043	4235.1	4.62997	4.05104e-22	5.05319e-20
ecC58105_4021		Cluster_42553	putative heme utilization radical SAM enzyme HutW	312.072	5585.45	4.16172	4.09064e-19	3.51326e-17
ecC58105_4022		Cluster_42554	conserved hypothetical protein	310.319	2343.3	2.91672	1.46405e-11	4.88545e-10
ecC58105_4023		Cluster_42555	NmrA-like family protein	183.408	1679.06	3.19452	4.16307e-13	1.74483e-11
ecC58105_4024		Cluster_28495	FecCD transport family protein	238.23	2290.97	3.26553	9.5742e-14	4.51885e-12
ecC58105_4025	hmuV	Cluster_23655	hemin import ATP-binding protein HmuV	91.0068	708.158	2.96003	1.29809e-11	4.38754e-10
ecC58105_4030	gadE	Cluster_18765	transcriptional regulator GadE	56.1007	7.32333	-2.93745	9.00993e-08	1.71647e-06
ecC58105_4045	yhjH	Cluster_61391	cyclic di-GMP phosphodiesterase YhjH	141.772	16.1283	-3.13591	3.46844e-11	1.11479e-09
ecC58105_4066		Cluster_37569	oligopeptide/dipeptide ABC transporter, ATP-binding, C-terminal domain protein	688.512	3071.3	2.15729	2.31777e-07	4.29073e-06
ecC58105_4067		Cluster_23696	oligopeptide/dipeptide ABC transporter, ATP-binding, C-terminal domain protein	55.1603	1000.56	4.18103	3.59698e-19	3.194e-17
ecC58105_4068	dppC	Cluster_61409	dipeptide transport system permease protein DppC	45.8521	722.849	3.97864	2.68673e-17	1.91444e-15
ecC58105_4069		Cluster_57117	binding--dependent transport system inner membrane component family protein	21.8729	511.597	4.54779	4.3133e-20	4.10862e-18
ecC58105_4070		Cluster_61411	bacterial extracellular solute-binding, 5 Middle family protein	427.728	11074.9	4.69446	8.90106e-23	1.19571e-20
ecC58105_4073	eptB	Cluster_42602	phosphoethanolamine transferase EptB	1017.77	4871.28	2.25889	8.22262e-08	1.5722e-06
ecC58105_4083		Cluster_37583	helix-turn-helix family protein	601.444	102.437	-2.55369	4.85136e-09	1.13465e-07
ecC58105_41		Cluster_5049	conserved hypothetical protein	312.891	21.8584	-3.8394	1.47837e-15	8.90252e-14
ecC58105_410	iraP	Cluster_10283	anti-adapter protein IraP	760.896	186.573	-2.02796	1.83117e-06	2.80511e-05
ecC58105_4128	lldP	Cluster_23761	L-lactate permease	1870.4	252.563	-2.88863	6.78539e-12	2.41828e-10
ecC58105_4129		Cluster_8832	bacterial regulatory, GntR family protein	439.313	71.765	-2.6139	1.16505e-09	2.97266e-08
ecC58105_4130	lldD	Cluster_37633	L-lactate dehydrogenase [cytochrome]	2552.64	112.76	-4.50067	5.76608e-22	7.02523e-20
ecC58105_4169		Cluster_66112	conserved hypothetical protein	524.307	73.5368	-2.83388	2.16186e-10	6.15541e-09
ecC58105_4174		Cluster_4166	conserved hypothetical protein	80.5904	345.767	2.10112	9.58776e-07	1.55512e-05
ecC58105_4197	EspA	Cluster_28708	EspA	2661.4	10853.6	2.02791	2.49137e-06	3.73992e-05
ecC58105_4223		Cluster_28734	putative type III secretion system, LEE associated	574.005	2466.69	2.10344	4.41112e-07	7.70328e-06
ecC58105_4225		Cluster_18984	H-NS histone family protein	699.372	2892.13	2.048	1.62931e-06	2.52543e-05
ecC58105_4228		Cluster_42784	esterase-like activity of phytase family protein	40.3563	203.857	2.33669	2.44816e-07	4.50032e-06
ecC58105_4251	emrD	Cluster_23891	multidrug resistance protein D	303.224	72.6397	-2.06155	2.69173e-06	4.00624e-05
ecC58105_4281	tnaA	Cluster_23920	tryptophanase	792.919	10.117	-6.29232	1.009e-30	2.93674e-28
ecC58105_4317	asnA	Cluster_42863	aspartate--ammonia ligase	91.4106	5509.62	5.91345	8.48926e-32	3.58081e-29
ecC58105_4321		Cluster_33251	RbsD / FucU transport family protein	62.5264	309.191	2.30596	3.07657e-07	5.59657e-06
ecC58105_4323		Cluster_37835	branched-chain amino acid transport system / permease component family protein	1068.93	253.478	-2.07623	6.90163e-07	1.14786e-05
ecC58105_4334	ilvB	Cluster_28854	acetolactate synthase, large subunit, biosynthetic type	440.621	2631.23	2.57813	2.03895e-09	5.01504e-08
ecC58105_4335	ilvM	Cluster_14164	acetolactate synthase isozyme 2 small subunit	156.999	847.185	2.43192	1.60444e-08	3.44494e-07
ecC58105_4336	ilvE	Cluster_28856	branched-chain amino acid aminotransferase	180.453	785.493	2.12198	4.43789e-07	7.72429e-06
ecC58105_4397	yedA	Cluster_42931	carboxylate/amino acid/amine transporter family protein	54.2845	370.616	2.77131	9.75232e-10	2.52933e-08
ecC58105_4399	metE	Cluster_24046	5-methyltetrahydropteroyltriglutamate--homocysteine S-methyltransferase	81.6951	573.728	2.81205	3.04976e-10	8.4538e-09
ecC58105_44		Cluster_48476	4Fe-4S binding domain protein	229.367	12.3082	-4.21997	4.67155e-17	3.09801e-15
ecC58105_4400		Cluster_24047	SIS domain protein	21.2104	2.79366	-2.92454	2.74392e-05	0.000325972
ecC58105_4415	udp	Cluster_61689	uridine phosphorylase	37748.8	3202.75	-3.55905	1.10909e-14	5.69661e-13
ecC58105_4481	fdxH	Cluster_28978	formate dehydrogenase, beta subunit	764.456	121.087	-2.65839	4.20316e-10	1.13507e-08
ecC58105_4482		Cluster_61749	formate dehydrogenase, alpha subunit	10734.2	2655.29	-2.01527	1.04898e-06	1.68576e-05
ecC58105_45		Cluster_66821	conserved hypothetical protein	1118.57	47.7913	-4.54876	1.55168e-21	1.80651e-19
ecC58105_4516	glpK	Cluster_4374	glycerol kinase	6130.21	295.517	-4.37462	2.62321e-21	2.86312e-19
ecC58105_4517	glpF	Cluster_4373	glycerol uptake facilitator protein	1517.57	71.5508	-4.40665	1.61752e-21	1.84222e-19
ecC58105_4537	katG	Cluster_33448	catalase/peroxidase HPI	3767.27	727.085	-2.37332	3.45435e-08	6.98739e-07
ecC58105_4599	purD	Cluster_24222	phosphoribosylamine--glycine ligase	227.36	1613.62	2.82725	9.00419e-11	2.75865e-09
ecC58105_4601	purH	Cluster_43110	phosphoribosylaminoimidazolecarboxamide formyltransferase/IMP cyclohydrolase	2282.22	12870.4	2.49555	5.40864e-09	1.23516e-07
ecC58105_4637	lamB	Cluster_24256	maltoporin	1880.48	386.445	-2.28276	4.80974e-08	9.54478e-07
ecC58105_4639		None	putative chorismate lyase	9.96717	47.2603	2.24537	1.71381e-05	0.000211809
ecC58105_4646		Cluster_4600	conserved hypothetical protein	340.548	73.1887	-2.21816	5.21393e-07	8.89765e-06
ecC58105_4673		None	conserved hypothetical protein	17.1008	133.163	2.96106	5.17135e-10	1.36966e-08
ecC58105_4683	nrfA	Cluster_24302	cytochrome c-552	2031.12	105.918	-4.26125	4.0383e-20	3.9179e-18
ecC58105_4684	nrfB	Cluster_43190	cytochrome c nitrite reductase, pentaheme subunit	49.2188	9.51453	-2.37101	7.34121e-06	9.93814e-05
ecC58105_4686	nrfD	Cluster_43192	cytochrome c nitrite reductase, NrfD subunit	33.7786	6.15409	-2.45649	3.73505e-05	0.000433879
ecC58105_4688		Cluster_43194	cytochrome C biogenesis family protein	11.0754	1.37898	-3.00569	0.00248366	0.0185619
ecC58105_47	deoC	Cluster_33836	deoxyribose-phosphate aldolase	1436.23	155.789	-3.20462	1.51825e-13	6.74079e-12
ecC58105_4735	eptA	Cluster_43240	phosphoethanolamine transferase EptA	891.895	167.941	-2.40892	1.42776e-08	3.09093e-07
ecC58105_4737	adiY	Cluster_24355	HTH-type transcriptional regulator AdiY	1877.37	24.3352	-6.26952	6.13927e-33	2.92397e-30
ecC58105_4742	fumB	Cluster_66593	fumarate hydratase class I, anaerobic	375.511	65.5842	-2.51744	1.37555e-08	3.01528e-07
ecC58105_4743	dcuB	Cluster_9389	anaerobic C4-dicarboxylate transporter DcuB	384.629	68.5564	-2.48811	2.03811e-08	4.27107e-07
ecC58105_4744		None	conserved hypothetical protein	85.0233	15.4232	-2.46276	4.32425e-07	7.57683e-06
ecC58105_4748		Cluster_66597	conserved hypothetical protein	249.777	52.2451	-2.25727	3.79824e-07	6.76836e-06
ecC58105_4749		Cluster_57685	acetyltransferase family protein	228.799	30.7392	-2.89593	2.97789e-10	8.29848e-09
ecC58105_4750		Cluster_43253	conserved hypothetical protein	1216.98	36.2284	-5.07004	4.95334e-25	8.63078e-23
ecC58105_4751		Cluster_57687	conserved hypothetical protein	11.3726	0	-3.50749	9.5199e-06	0.000124067
ecC58105_4752	lysS	Cluster_29233	lysine--tRNA ligase	2711.07	389.944	-2.79752	6.83116e-11	2.13026e-09
ecC58105_4762	aspA	Cluster_14531	aspartate ammonia-lyase	17208.5	2426.98	-2.82589	9.13402e-11	2.78216e-09
ecC58105_4773		Cluster_19503	entericidin EcnA/B family protein	3629.02	410.535	-3.144	1.34849e-12	5.27218e-11
ecC58105_4777	frdD	Cluster_14546	fumarate reductase subunit D	403.153	59.1088	-2.76988	1.44044e-09	3.61075e-08
ecC58105_4778	frdC	Cluster_66626	fumarate reductase subunit C	217.323	24.728	-3.13563	2.17166e-11	7.02305e-10
ecC58105_4779	frdB	Cluster_14548	fumarate reductase iron-sulfur subunit	1181.82	118.512	-3.3179	1.2661e-13	5.71819e-12
ecC58105_4780	frdA	Cluster_29259	fumarate reductase, flavoprotein subunit	5260.86	885.713	-2.57039	1.70331e-09	4.2292e-08
ecC58105_48	deoA	Cluster_33837	thymidine phosphorylase	624.03	105.012	-2.57106	3.3833e-09	8.13079e-08
ecC58105_4815		Cluster_43311	conserved hypothetical protein	290.514	45.7742	-2.666	2.7767e-09	6.73477e-08
ecC58105_4869	nrdD	Cluster_43362	anaerobic ribonucleoside-triphosphate reductase	4230.17	491.31	-3.10601	9.00112e-13	3.65557e-11
ecC58105_4870		None	putative predicted protein	224.13	19.7074	-3.50753	1.08098e-13	5.05646e-12
ecC58105_4871	treC	Cluster_24491	alpha,alpha-phosphotrehalase	5928.07	67.4853	-6.45685	4.14238e-36	3.10028e-33
ecC58105_4872	treB	Cluster_24492	PTS system trehalose-specific EIIBC component	8444.76	51.4596	-7.35847	2.32879e-42	3.05013e-39
ecC58105_49	deoB	Cluster_24617	phosphopentomutase	3259.64	730.36	-2.15803	3.44994e-07	6.21109e-06
ecC58105_4934	iraD	Cluster_43425	anti-adapter protein IraD	167.145	27.2003	-2.61941	1.25482e-08	2.76219e-07
ecC58105_4975	tsr	Cluster_43446	methyl-accepting chemotaxis protein I	1043.01	164.34	-2.66599	5.41885e-10	1.4266e-08
ecC58105_4976		Cluster_33809	TRAP transporter, DctM subunit	370.142	60.0549	-2.62372	4.97866e-09	1.15925e-07
ecC58105_4989		Cluster_66808	bacterial regulatory, LuxR family protein	51.9194	354.554	2.77166	1.06691e-09	2.73998e-08
ecC58105_4990	fhuF	Cluster_43458	siderophore-iron reductase FhuF	900.599	4918.34	2.44922	3.03505e-08	6.23553e-07
ecC58105_4991		Cluster_19702	conserved hypothetical protein	146.681	1120.19	2.93299	7.84638e-12	2.76451e-10
ecC58105_5038		Cluster_48767	hypothetical protein	567.83	2570.88	2.17873	1.27371e-07	2.40902e-06
ecC58105_5051		None	conserved hypothetical protein	136.102	24.5896	-2.46857	1.57613e-08	3.39809e-07
ecC58105_5142		Cluster_14680	conserved hypothetical protein	23.1716	94.3732	2.02602	6.97903e-06	9.59663e-05
ecC58105_543		Cluster_58434	2-hydroxy-3-oxopropionate reductase	2.34233	13.7943	2.55805	0.00238436	0.0178963
ecC58105_557	purE	Cluster_49500	N5-carboxyaminoimidazole ribonucleotide mutase	731.765	3083.69	2.07521	3.98772e-07	7.0424e-06
ecC58105_585	ybdK	Cluster_44160	carboxylate-amine ligase YbdK	228.43	25.1117	-3.18532	7.86242e-12	2.76451e-10
ecC58105_587		Cluster_25313	Hok/Gef family protein	18.6775	208.985	3.48402	2.87178e-13	1.21333e-11
ecC58105_588		None	conserved hypothetical protein	7.41157	93.6547	3.6595	2.33382e-12	8.92472e-11
ecC58105_589		Cluster_25313	Hok/Gef family protein	106.783	2046.59	4.26047	3.68563e-20	3.64321e-18
ecC58105_590		Cluster_62889	4'-phosphopantetheinyl transferase superfamily protein	77.4789	2977.2	5.26401	3.01724e-27	6.87276e-25
ecC58105_591	fepA	Cluster_25315	ferrienterobactin receptor	412.735	18319.2	5.472	2.10853e-27	5.26029e-25
ecC58105_592		None	conserved hypothetical protein	13.5436	754.066	5.79901	5.29228e-27	1.15526e-24
ecC58105_593	FeS	Cluster_25316	enterochelin esterase	152.711	2209.62	3.85492	4.20441e-17	2.86064e-15
ecC58105_594		Cluster_5689	MbtH-like family protein	16.0992	88.951	2.46602	3.63874e-07	6.52854e-06
ecC58105_595	entF	Cluster_5690	enterobactin synthase component F	1866.91	10744.5	2.52487	8.4493e-09	1.88365e-07
ecC58105_597	fepE	Cluster_54210	ferric enterobactin (Enterochelin) transport	39.9298	406.219	3.34672	1.23485e-12	4.86421e-11
ecC58105_601	fepB	Cluster_5696	ferrienterobactin-binding periplasmic protein	283.63	1815.85	2.67856	1.38089e-09	3.47811e-08
ecC58105_602	entC	Cluster_25325	isochorismate synthase EntC	311.567	4579.79	3.87767	5.25079e-17	3.39616e-15
ecC58105_603		Cluster_5698	(2,3-dihydroxybenzoyl)adenylate synthase	531.47	5766.73	3.43969	2.85794e-14	1.39932e-12
ecC58105_604	entB	Cluster_58522	isochorismatase	319.561	3231.51	3.33804	8.5957e-14	4.0939e-12
ecC58105_605		Cluster_54219	2,3-dihydro-2,3-dihydroxybenzoate dehydrogenase	237.77	1649.25	2.79418	1.42017e-10	4.27602e-09
ecC58105_606	ybdB	Cluster_58524	esterase YbdB	97.3869	778.089	2.99813	2.12906e-11	6.92805e-10
ecC58105_629		Cluster_62929	transporter, anaerobic C4-dicarboxylate uptake C family protein	591.445	71.0599	-3.05714	1.36002e-11	4.56739e-10
ecC58105_654		Cluster_25378	amino ABC transporter, permease, 3-TM region, His/Glu/Gln/Arg/opine family domain protein	17.5693	78.0307	2.15099	7.11103e-06	9.67654e-05
ecC58105_655	gltI	Cluster_49593	glutamate/aspartate periplasmic-binding protein	38.0367	237.475	2.64231	5.37423e-09	1.23489e-07
ecC58105_673	asnB	Cluster_62971	asparagine synthase	370.717	5492.58	3.8891	1.87045e-17	1.3999e-15
ecC58105_701		None	conserved hypothetical protein	7.30494	0	-2.86887	0.000438042	0.00399809
ecC58105_710		Cluster_25472	conserved hypothetical protein	2228.61	550.437	-2.01749	1.43314e-06	2.26151e-05
ecC58105_717		Cluster_20595	membrane AbrB duplication domain protein	635.738	154.799	-2.03804	1.06777e-06	1.71072e-05
ecC58105_72	thrA	Cluster_24639	bifunctional aspartokinase/homoserine dehydrogenase 1	260.031	3199.12	3.62092	7.50039e-16	4.73428e-14
ecC58105_728	sucC	Cluster_58646	succinyl-CoA ligase [ADP-forming] subunit beta	5010.79	1255.4	-1.99689	2.21866e-06	3.37894e-05
ecC58105_729	sucD	Cluster_25491	succinyl-CoA ligase [ADP-forming] subunit alpha	2302.84	533.059	-2.11105	6.18012e-07	1.04108e-05
ecC58105_73	thrB	Cluster_53614	homoserine kinase	87.6785	777.683	3.14889	2.06982e-12	7.97336e-11
ecC58105_74	thrC	Cluster_24641	threonine synthase	313.831	1791.35	2.51298	3.42659e-09	8.19721e-08
ecC58105_753		Cluster_25515	YbgS-like family protein	70.5358	16.2354	-2.11921	7.74562e-06	0.000103783
ecC58105_796		None	putative membrane protein	6.72985	68.1681	3.34045	8.05527e-10	2.11008e-08
ecC58105_873		None	conserved hypothetical protein	123.521	587.754	2.25045	2.39885e-07	4.4252e-06
ecC58105_879	dmsA	Cluster_54540	anaerobic dimethyl sulfoxide reductase chain A	1027.27	87.6524	-3.55088	6.94894e-15	3.60451e-13
ecC58105_880	dmsB	Cluster_58806	dimethylsulfoxide reductase, chain B	149.896	24.2281	-2.6292	1.70268e-08	3.62615e-07
ecC58105_881		Cluster_6075	DMSO reductase anchor subunit family protein	113.836	22.0726	-2.36662	2.81746e-07	5.14309e-06
ecC58105_882		Cluster_30427	conserved hypothetical protein	1203.56	83.5779	-3.84804	4.66486e-17	3.09801e-15
ecC58105_955		None	conserved hypothetical protein	12.0543	121.172	3.32944	9.78893e-12	3.33014e-10

## Sheet: 401140
Genes of EPEC isolate 401140 that exhibited significant differential expression in DMEM vs. LB
Locus ID	Gene ID	LS-BSR Cluster ID	Predicted Protein Function	Read Counts (LB)	Read Counts (DMEM)	LFC (DMEM/LB)	p-value	FDR
ec401140_106	cueO	Cluster_38800	blue copper oxidase CueO	389.374	1742.51	2.16194	7.63936e-12	1.70201e-10
ec401140_1088		Cluster_44617	conserved hypothetical protein	9.0269	1.36808	-2.72208	0.0097289	0.0430876
ec401140_1112		Cluster_963	antitermination protein N	57.9778	423.274	2.86802	6.57891e-19	2.41479e-17
ec401140_1117		Cluster_25918	replication P family protein	9.50742	70.39	2.88824	6.0562e-12	1.36118e-10
ec401140_1118	ninB	Cluster_49714	protein NinB	3.59767	14.5735	2.01821	0.00155684	0.00932279
ec401140_1131		Cluster_44941	phage antitermination Q family protein	6.55882	28.2796	2.10825	0.000246504	0.00192288
ec401140_1132	ompD	Cluster_64294	outer membrane porin protein OmpD	9018.87	53462.9	2.56752	1.48088e-15	4.47067e-14
ec401140_12	rihC	Cluster_53644	non-specific ribonucleoside hydrolase RihC	535.188	131.512	-2.02485	1.13652e-10	2.24749e-09
ec401140_1215		Cluster_1369	NAD binding domain of 6-phosphogluconate dehydrogenase family protein	160.157	701.958	2.1319	4.15516e-12	9.50656e-11
ec401140_1219	ycdZ	Cluster_39851	inner membrane protein YcdZ	232.669	50.9782	-2.19033	2.36677e-11	5.09505e-10
ec401140_1228	csgC	Cluster_26043	curli assembly protein CsgC	132.865	6.07301	-4.4514	8.70461e-25	4.67483e-23
ec401140_1242		Cluster_39870	YceI-like domain protein	84.7088	672.694	2.98937	5.84646e-21	2.52785e-19
ec401140_1257		Cluster_26069	FlgN family protein	270.801	36.8134	-2.87893	3.10586e-17	1.04251e-15
ec401140_1258	FlgM	Cluster_6334	flagellar biosynthesis anti-sigma factor FlgM	310.401	39.5996	-2.97058	7.04691e-18	2.44581e-16
ec401140_1259	FlgA	Cluster_11100	flagella basal body P-ring formation protein FlgA	1644.95	29.7477	-5.78913	6.16613e-52	1.20998e-49
ec401140_1260		Cluster_11100	putative membrane protein	549.392	6.08968	-6.49533	1.37923e-50	2.60623e-48
ec401140_1261	FlgB	Cluster_58981	flagellar basal-body rod protein FlgB	2308.49	5.71432	-8.65815	2.02136e-78	1.0313e-74
ec401140_1262	FlgC	Cluster_30655	flagellar basal-body rod protein FlgC	1216.59	3.37019	-8.4958	7.29845e-71	7.44734e-68
ec401140_1263	FlgD	Cluster_21169	basal-body rod modification protein FlgD	2770.56	12.538	-7.78772	1.82773e-71	2.33127e-68
ec401140_1264	FlgE	Cluster_21170	flagellar hook protein FlgE	2935.24	27.2869	-6.74913	3.09476e-64	1.43541e-61
ec401140_1265	FlgF	Cluster_21171	flagellar basal-body rod protein FlgF	1034.65	28.0542	-5.20478	6.15393e-45	8.48577e-43
ec401140_1266	FlgG	Cluster_6341	flagellar basal-body rod protein FlgG	1620.67	15.2075	-6.73566	3.01685e-61	1.184e-58
ec401140_1267		Cluster_35075	flagellar L-ring family protein	421.901	5.74766	-6.19779	5.96712e-46	8.45673e-44
ec401140_1268		Cluster_26079	flagellar P-ring family protein	947.759	12.2127	-6.27807	2.59729e-53	5.52141e-51
ec401140_1269	FlgJ	Cluster_58989	flagellar rod assembly protein/muramidase FlgJ	1274.47	19.5704	-6.02508	2.27016e-54	5.5154e-52
ec401140_1270	FlgK	Cluster_21176	flagellar hook-associated protein FlgK	1348.93	22.6153	-5.89837	2.50563e-53	5.52141e-51
ec401140_1271	FlgL	Cluster_58991	flagellar hook-associated protein 3	494.078	105.135	-2.2325	1.75283e-12	4.17893e-11
ec401140_1290	fhuE	Cluster_21197	FhuE receptor	312.195	4888.77	3.96895	2.28243e-32	1.81953e-30
ec401140_1301	bhsA	Cluster_11148	multiple stress resistance protein BhsA	17.1707	146.052	3.08846	4.22821e-17	1.40368e-15
ec401140_135		Cluster_20184	conserved hypothetical protein	46.5886	8.85917	-2.39473	2.49127e-06	2.82454e-05
ec401140_1358		Cluster_63630	IstB-like ATP binding family protein	3.19514	17.5517	2.45766	0.000253002	0.00195875
ec401140_1366		Cluster_35172	conserved hypothetical protein	2.40263	12.9134	2.42618	0.000582122	0.00400342
ec401140_1391		Cluster_1036	prophage tail fibre family protein	0	5.74766	2.52297	0.00160593	0.00954946
ec401140_1416		Cluster_6463	outer membrane autotransporter barrel domain protein	19.3394	121.844	2.65542	1.80729e-13	4.65697e-12
ec401140_1445	ycgR	Cluster_40072	flagellar brake protein YcgR	144.334	20.9885	-2.78174	5.67004e-14	1.51458e-12
ec401140_1481	narK	Cluster_30847	nitrite extrusion protein 1	3473.31	57.3932	-5.91929	4.30112e-54	9.97469e-52
ec401140_1482		Cluster_40107	nitrate reductase, alpha subunit	15499.6	199.717	-6.27813	3.82495e-59	1.21968e-56
ec401140_1483	narH	Cluster_40108	nitrate reductase, beta subunit	2275.68	53.481	-5.41113	2.75512e-50	4.84711e-48
ec401140_1484	narJ	Cluster_26242	nitrate reductase molybdenum cofactor assembly chaperone	567.086	10.7613	-5.71965	4.15635e-47	6.23697e-45
ec401140_1485	narI	Cluster_40110	respiratory nitrate reductase, gamma subunit	157.611	11.8707	-3.73089	3.89664e-20	1.59045e-18
ec401140_1502	oppA	Cluster_45057	periplasmic oligopeptide-binding protein	1347.05	5879.13	2.1258	5.4502e-11	1.10345e-09
ec401140_1542		Cluster_1274	putative ybl58	21.4955	111.199	2.37104	8.70269e-12	1.92213e-10
ec401140_1570		Cluster_10595	bacteriophage lambda tail assembly I family protein	76.2934	14.6568	-2.37999	1.24168e-07	1.76957e-06
ec401140_16	carA	Cluster_38712	carbamoyl-phosphate synthase small chain	165.752	1055.58	2.67094	5.9371e-18	2.07473e-16
ec401140_1641		Cluster_45351	alpha amylase, catalytic domain protein	42.6915	7.1324	-2.58149	3.21589e-07	4.19629e-06
ec401140_17	carB	Cluster_20082	carbamoyl-phosphate synthase large chain	236.991	1960.51	3.04833	3.44044e-22	1.58136e-20
ec401140_1771		Cluster_21556	conserved hypothetical protein	2009.9	14160.5	2.81668	2.09908e-18	7.43715e-17
ec401140_1795		Cluster_59417	type VII secretion system (T7SS), usher family protein	24.6252	3.74554	-2.71689	1.75559e-05	0.00017159
ec401140_1799		Cluster_35567	conserved hypothetical protein	2.0001	9.16785	2.19651	0.00559443	0.027551
ec401140_1831		Cluster_63835	MarB family protein	86.3719	20.3378	-2.0864	1.87933e-07	2.57752e-06
ec401140_1860		Cluster_35627	phage head-tail joining family protein	2.0001	9.13451	2.19126	0.0103137	0.0452453
ec401140_1899	ynfM	Cluster_21680	inner membrane transport protein YnfM	121.594	622.424	2.35583	1.03658e-14	2.93812e-13
ec401140_1969	ydhC	Cluster_26607	inner membrane transport protein ydhC	549.333	86.4068	-2.66846	1.57752e-17	5.43818e-16
ec401140_1996		Cluster_35760	conserved hypothetical protein	19.5859	102.79	2.39182	8.95894e-11	1.78549e-09
ec401140_2021		Cluster_64791	Mu-like prophage FluMu gp41 family protein	1.44158	9.4932	2.71925	0.00209705	0.012035
ec401140_2047	sufA	Cluster_64024	FeS assembly scaffold SufA	90.9306	363.888	2.00066	2.09907e-10	4.01102e-09
ec401140_2048		Cluster_6913	conserved hypothetical protein	35.5616	182.482	2.35936	7.0333e-13	1.75043e-11
ec401140_2069		Cluster_2053	hemin uptake HemP family protein	30.8594	179.553	2.54063	3.34957e-14	9.04206e-13
ec401140_2115		Cluster_26901	putative phage tail protein E	1.9221	9.81855	2.35282	0.00539692	0.0267331
ec401140_2143	ydjM	Cluster_59641	inner membrane protein YdjM	1012.81	222.29	-2.18784	2.21006e-12	5.14873e-11
ec401140_2147	katE	Cluster_21854	catalase HPII	58.3678	251.029	2.10461	1.79338e-10	3.4923e-09
ec401140_2176		Cluster_21882	conserved hypothetical protein	71.2389	17.6017	-2.01695	4.11569e-07	5.27595e-06
ec401140_2178	gdhA	Cluster_26705	NADP-specific glutamate dehydrogenase	384.226	96.2754	-1.99672	1.96931e-10	3.77723e-09
ec401140_2233		Cluster_26753	hypothetical protein	1.9221	10.8113	2.49178	0.00373853	0.0199728
ec401140_2234		Cluster_21932	conserved hypothetical protein	256.136	1079.23	2.07501	2.96192e-11	6.29655e-10
ec401140_2240		Cluster_64210	conserved hypothetical protein	216.809	40.4756	-2.4213	2.33311e-13	5.95176e-12
ec401140_2244	mgrB	None	protein MgrB	408.531	97.4848	-2.0672	7.5274e-11	1.50607e-09
ec401140_2255		Cluster_16936	conserved hypothetical protein	46.2112	263.282	2.5103	3.43104e-15	9.83437e-14
ec401140_2268	purT	Cluster_40648	phosphoribosylglycinamide formyltransferase 2	109.462	851.262	2.95917	4.92139e-21	2.16456e-19
ec401140_2341		Cluster_59790	conserved hypothetical protein	45.6652	5.76432	-2.98587	2.93472e-09	5.0414e-08
ec401140_2342	flhE	Cluster_36098	flagellar protein FlhE	80.3438	5.73099	-3.80933	5.91019e-17	1.94541e-15
ec401140_2343	flhA	Cluster_26833	flagellar biosynthesis protein FlhA	764.104	16.9009	-5.49859	1.98795e-46	2.89786e-44
ec401140_2344	flhB	Cluster_59793	flagellar biosynthetic protein FlhB	291.124	3.37019	-6.43266	7.60502e-43	9.46361e-41
ec401140_2346	cheZ	Cluster_55470	protein phosphatase CheZ	317.023	11.512	-4.78338	2.32251e-33	2.00838e-31
ec401140_2347	cheY	Cluster_55471	chemotaxis protein CheY	145.464	4.73827	-4.94016	2.7151e-27	1.68932e-25
ec401140_2348		Cluster_26837	CheB methylesterase family protein	359.477	7.44108	-5.59424	1.19119e-40	1.41336e-38
ec401140_2349	cheR	Cluster_40702	chemotaxis protein methyltransferase	208.222	6.72371	-4.95272	2.94311e-32	2.31012e-30
ec401140_2350	tap	Cluster_7119	methyl-accepting chemotaxis protein IV	429.639	10.8113	-5.31252	1.25149e-40	1.45116e-38
ec401140_2351	tar	Cluster_55475	methyl-accepting chemotaxis protein II	1096.05	16.5756	-6.04711	4.42741e-53	9.03546e-51
ec401140_2352		Cluster_55476	CheW-like domain protein	366.638	38.1648	-3.26404	7.40021e-22	3.34123e-20
ec401140_2353	cheA	Cluster_22017	chemotaxis protein CheA	1343.11	56.4172	-4.5733	5.59189e-39	5.94371e-37
ec401140_2354	motB	Cluster_59802	motility protein B	574.701	21.9812	-4.70847	2.45363e-37	2.50368e-35
ec401140_2355	motA	Cluster_31444	flagellar motor stator protein MotA	739.439	42.5944	-4.1177	1.46755e-32	1.18848e-30
ec401140_2364		Cluster_55490	ferritin-like domain protein	94.2692	618.021	2.7128	2.63526e-17	8.90403e-16
ec401140_2367		Cluster_31456	YecR-like lipofamily protein	138.88	2.71949	-5.67436	4.15726e-29	2.79083e-27
ec401140_2368		None	conserved hypothetical protein	5.27324	0	-2.39869	0.00237713	0.0135057
ec401140_2386	fliZ	Cluster_26916	flagellar regulatory protein FliZ	733.044	40.5756	-4.17522	9.23946e-33	7.60318e-31
ec401140_2387	fliA	Cluster_40783	RNA polymerase sigma factor for flagellar operon	1212.61	8.45047	-7.16487	5.54906e-63	2.35928e-60
ec401140_2388		Cluster_36137	bacterial flagellin N-terminal helical region family protein	8040.81	61.1054	-7.0399	1.59676e-67	1.01834e-64
ec401140_2390	fliD	Cluster_2322	flagellar hook-associated protein 2	2818.15	69.8646	-5.33404	4.78439e-48	7.39696e-46
ec401140_2391	fliS	Cluster_26920	flagellar protein FliS	167.181	7.7831	-4.42492	1.06083e-25	6.01372e-24
ec401140_2392	fliT	Cluster_26921	flagellar protein FliT	154.204	16.4756	-3.22644	2.69313e-19	1.0178e-17
ec401140_2397		Cluster_26926	conserved hypothetical protein	189.416	36.8967	-2.35999	1.11884e-11	2.46049e-10
ec401140_2398	fliE	Cluster_26928	flagellar hook-basal body complex protein FliE	1914.42	9.13451	-7.71137	5.52935e-70	4.70179e-67
ec401140_2399	fliF	Cluster_26929	flagellar M-ring protein FliF	3119.46	13.1887	-7.88584	1.57908e-73	2.68549e-70
ec401140_2400	fliG	Cluster_2332	flagellar motor switch protein FliG	1293.82	8.41714	-7.26409	3.18013e-65	1.80278e-62
ec401140_2401		Cluster_22057	hrpE/YscL/FliH and V-type ATPase subunit E family protein	486.905	2.34413	-7.69844	4.36212e-56	1.23642e-53
ec401140_2402	fliI	Cluster_26932	flagellar protein export ATPase FliI	1061.34	13.8728	-6.25749	7.97952e-55	2.03558e-52
ec401140_2403	fliJ	Cluster_12278	flagellar export protein FliJ	174.651	1.35141	-7.01386	1.45044e-36	1.39625e-34
ec401140_2404	fliK	Cluster_26934	flagellar hook-length control protein	886.39	24.0167	-5.20583	4.85269e-44	6.51537e-42
ec401140_2405		Cluster_31534	flagellar basal body-associated FliL family protein	2971.85	17.9103	-7.37443	5.2026e-69	3.79195e-66
ec401140_2406	fliM	Cluster_22062	flagellar motor switch protein FliM	2162.35	31.1157	-6.11881	9.53946e-56	2.5616e-53
ec401140_2407	fliN	Cluster_31536	flagellar motor switch protein FliN	148.516	0.667371	-7.79791	1.48038e-36	1.39869e-34
ec401140_2408	fliO	Cluster_26938	flagellar biosynthetic protein FliO	119.45	2.3608	-5.66099	4.09176e-28	2.60952e-26
ec401140_2409	fliP	Cluster_22065	flagellar biosynthetic protein FliP	280.862	5.4223	-5.69481	4.7346e-38	4.92978e-36
ec401140_2410	fliQ	Cluster_22066	flagellar biosynthetic protein FliQ	181.675	3.71221	-5.61294	3.8326e-33	3.25899e-31
ec401140_2411	fliR	Cluster_22067	flagellar biosynthetic protein FliR	201.417	12.5714	-4.00197	2.05838e-23	1.07162e-21
ec401140_2412	rcsA	Cluster_17045	colanic acid capsular biosynthesis activation protein A	37.1063	7.7831	-2.25325	3.7338e-06	4.11443e-05
ec401140_2429	uraH	Cluster_17062	hydroxyisourate hydrolase	53.731	225.143	2.06702	4.27312e-10	7.98588e-09
ec401140_2466		Cluster_23591	gamma-glutamyltranspeptidase family protein	2.55862	10.4693	2.03272	0.011566	0.0493393
ec401140_2493	hisD	Cluster_27059	histidinol dehydrogenase	279.866	1502.26	2.42433	7.05099e-16	2.16712e-14
ec401140_2494	hisC	None	histidinol-phosphate transaminase	146.584	1042.8	2.83066	4.36377e-20	1.76698e-18
ec401140_2495	hisB	Cluster_12388	imidazole glycerol phosphate synthase subunit HisF	175.275	844.696	2.26882	1.73902e-14	4.79593e-13
ec401140_2497	hisA	Cluster_12390	1-(5-phosphoribosyl)-5-[(5-phosphoribosylamino)methylideneamino]imidazole-4-carboxamide isomerase	77.7071	368.301	2.24476	8.45621e-13	2.07421e-11
ec401140_2498	hisF	Cluster_2401	imidazole glycerol phosphate synthase subunit HisF	108.36	460.413	2.08709	4.50017e-12	1.02044e-10
ec401140_2499	hisE	None	phosphoribosyl-ATP diphosphatase	74.512	456.876	2.61626	1.27626e-16	4.12119e-15
ec401140_2537		Cluster_44655	antirestriction Ral family protein	2.55862	19.2451	2.91105	2.79855e-05	0.000263923
ec401140_2543		Cluster_11438	conserved hypothetical protein	2.0001	11.1033	2.47284	0.00680759	0.0322791
ec401140_2597	cdd	Cluster_22321	cytidine deaminase	1815.41	196.538	-3.20741	5.45097e-23	2.70008e-21
ec401140_2609	cirA	Cluster_22333	colicin I receptor	748.975	22558.5	4.91261	1.11415e-43	1.45754e-41
ec401140_2622		Cluster_2557	PTS system, Fru family, IIB component domain protein	2710.29	605.533	-2.16217	3.38408e-13	8.58985e-12
ec401140_2632	yeiU	Cluster_60077	inner membrane protein YeiU	1004.28	194.194	-2.37059	1.42798e-14	4.02518e-13
ec401140_265		Cluster_34158	transposase DDE domain protein	1266.96	222.716	-2.5081	5.84132e-16	1.81722e-14
ec401140_2661		Cluster_51340	nitrate reductase cytochrome c-type subunit family protein	169.87	26.8948	-2.65903	2.27801e-15	6.71814e-14
ec401140_2662		Cluster_7434	ferredoxin-type, NapH/MauN family protein	279.282	49.1348	-2.50691	2.3281e-15	6.82643e-14
ec401140_2663		Cluster_27245	MauM/NapG ferredoxin-type family protein	129.738	24.634	-2.39687	1.36825e-11	2.98325e-10
ec401140_2665		Cluster_36398	NapD family protein	70.0967	17.1763	-2.02893	6.97845e-08	1.02902e-06
ec401140_2673	apbE	Cluster_7445	thiamine biosynthesis lipoprotein ApbE	202.509	49.3514	-2.03682	9.04737e-10	1.63108e-08
ec401140_2674	ompC	Cluster_41232	outer membrane protein C	32494.3	3581.63	-3.1815	9.28637e-21	3.94826e-19
ec401140_2697	glpQ	Cluster_36430	glycerophosphoryl diester phosphodiesterase	1083.17	214.39	-2.33695	2.13428e-13	5.4719e-12
ec401140_2698	glpT	Cluster_2623	glycerol-3-phosphate transporter	11224.4	60.3214	-7.53976	1.5617e-73	2.68549e-70
ec401140_2699	glpA	Cluster_22417	glycerol-3-phosphate dehydrogenase, anaerobic, A subunit	6086.08	66.6277	-6.51325	7.35746e-60	2.68127e-57
ec401140_2700	glpB	Cluster_22418	glycerol-3-phosphate dehydrogenase, anaerobic, B subunit	2520.63	27.7456	-6.50539	1.49528e-59	5.08596e-57
ec401140_2701	glpC	Cluster_2626	glycerol-3-phosphate dehydrogenase, anaerobic, C subunit	1970.41	43.2784	-5.5087	4.95449e-49	7.89931e-47
ec401140_2773	purF	Cluster_22485	amidophosphoribosyltransferase	205.367	1398.52	2.76762	5.78869e-19	2.14014e-17
ec401140_2774	cvpA	Cluster_51451	colicin V production protein	69.4979	519.593	2.90234	1.85696e-18	6.62532e-17
ec401140_2830	lpxL	Cluster_12751	lipid A biosynthesis lauroyl (or palmitoleoyl) acyltransferase family protein	804.142	3588.33	2.15779	2.92563e-12	6.75409e-11
ec401140_2843		Cluster_22548	voltage gated chloride channel family protein	78.7211	329.402	2.06503	3.17861e-11	6.72915e-10
ec401140_2844		Cluster_31984	conserved hypothetical protein	89.1367	584.199	2.71237	8.60012e-19	3.1119e-17
ec401140_2845	mntH	Cluster_41400	manganese transport protein MntH	494.34	4291.56	3.11793	2.18324e-22	1.02192e-20
ec401140_2870	cysK	Cluster_22567	cysteine synthase A	589.196	2442.8	2.05172	4.44581e-11	9.18321e-10
ec401140_2877	cysA	Cluster_22574	sulfate ABC transporter, ATP-binding family protein	19.2739	116.005	2.58946	1.63908e-11	3.55855e-10
ec401140_2878	cysW	Cluster_41425	sulfate ABC transporter, permease protein CysW	14.5592	77.831	2.41841	8.44273e-10	1.53291e-08
ec401140_2879	cysT	Cluster_27447	sulfate ABC transporter, permease protein CysT	2.48062	47.9334	4.27225	6.00115e-13	1.50088e-11
ec401140_2880	cysP	Cluster_41427	thiosulfate-binding protein	27.6643	312.084	3.49584	5.64906e-23	2.7713e-21
ec401140_2883	murQ	Cluster_41429	N-acetylmuramic acid 6-phosphate etherase	253.915	24	-3.40324	2.76034e-21	1.22463e-19
ec401140_2884	murP	Cluster_2855	PTS system N-acetylmuramic acid-specific EIIBC component	216.275	45.9312	-2.23532	1.24724e-11	2.73109e-10
ec401140_2914		Cluster_41465	glutamate synthase, small subunit domain protein	132.518	33.1179	-2.0005	1.12007e-08	1.79705e-07
ec401140_2915		Cluster_41465	conserved hypothetical protein	52.0958	7.09907	-2.87547	1.58362e-09	2.78608e-08
ec401140_2924	purC	Cluster_41477	phosphoribosylaminoimidazolesuccinocarboxamide synthase	94.8124	556.272	2.55264	3.51897e-16	1.11514e-14
ec401140_2948	purM	Cluster_41489	phosphoribosylformylglycinamidine cyclo-ligase	194.739	1883.36	3.27369	3.28092e-24	1.74367e-22
ec401140_2970	purL	Cluster_22691	phosphoribosylformylglycinamidine synthase	510.049	4502.2	3.14192	9.48862e-23	4.57691e-21
ec401140_303		Cluster_49304	cysteine-rich domain protein	788.125	19.9958	-5.30066	3.0166e-43	3.84767e-41
ec401140_304		Cluster_39001	iron-sulfur cluster-binding protein	643.719	57.6352	-3.48141	4.21064e-26	2.46928e-24
ec401140_3048		Cluster_17933	conserved hypothetical protein	18.3003	75.3202	2.04117	1.13276e-07	1.62341e-06
ec401140_305		Cluster_20394	conserved hypothetical protein	156.235	18.1857	-3.10284	1.73959e-17	5.95665e-16
ec401140_3050		Cluster_36754	conserved hypothetical protein	85.7103	449.285	2.39009	2.60408e-15	7.54888e-14
ec401140_3051	nrdH	Cluster_60563	glutaredoxin-like protein NrdH	100.139	490.328	2.29175	1.25105e-13	3.27325e-12
ec401140_3053		Cluster_27668	ribonucleoside-diphosphate reductase, alpha subunit	543.276	2232.74	2.03906	2.95372e-11	6.29655e-10
ec401140_3083	srlA	Cluster_46682	glucitol/sorbitol permease IIC component	197.812	14.1648	-3.80375	4.3261e-23	2.20718e-21
ec401140_3084	srlE	Cluster_8010	glucitol/sorbitol-specific phosphotransferase enzyme IIB component	148.506	19.2617	-2.94671	2.23992e-15	6.64422e-14
ec401140_3085		Cluster_46684	PTS system, glucitol/sorbitol-specific IIA component family protein	51.6279	6.72371	-2.94082	1.23249e-10	2.42786e-09
ec401140_3087		Cluster_60592	glucitol operon activator family protein	51.0944	9.4432	-2.43582	2.17165e-08	3.3883e-07
ec401140_3137	cysD	Cluster_22932	sulfate adenylyltransferase, small subunit	28.3788	165.873	2.54719	1.48173e-12	3.58284e-11
ec401140_3150		Cluster_13125	sulfite reductase [NADPH] flavoprotein, alpha-component	36.8597	161.276	2.12942	2.6295e-10	4.98725e-09
ec401140_3187	sdaC	Cluster_41878	serine transporter	6036.12	762.02	-2.98572	5.16205e-20	2.07376e-18
ec401140_3188		Cluster_22982	L-serine ammonia-lyase	840.498	114.953	-2.8702	2.77178e-19	1.03983e-17
ec401140_3267	serA	Cluster_36949	D-3-phosphoglycerate dehydrogenase	347.872	2548.75	2.87316	5.69654e-20	2.253e-18
ec401140_3313	ansB	Cluster_27958	L-asparaginase 2	1007.01	176.902	-2.50906	6.15048e-17	2.01152e-15
ec401140_3322	nupG	Cluster_42020	nucleoside permease NupG	1773.16	206.416	-3.1027	3.20748e-22	1.48769e-20
ec401140_3353	hypA	Cluster_32530	hydrogenase nickel insertion protein HypA	11.1955	2.37747	-2.23543	0.00628915	0.0301856
ec401140_3357		Cluster_23169	polysulphide reductase, NrfD family protein	169.09	25.2681	-2.74241	2.12211e-15	6.33159e-14
ec401140_3358		Cluster_42066	tat (twin-arginine translocation) pathway signal sequence domain protein	220.303	31.3578	-2.8126	1.55237e-16	4.98125e-15
ec401140_3359	hybO	Cluster_3575	hydrogenase-2 small chain	661.77	85.9315	-2.94507	1.01546e-20	4.24662e-19
ec401140_3360		None	conserved hypothetical protein	13.9881	3.02817	-2.20769	0.00100081	0.00642283
ec401140_3432	aer	Cluster_56657	aerotaxis receptor	1065.78	166.198	-2.68093	4.2369e-17	1.40368e-15
ec401140_3434		Cluster_47134	putative tRNA binding domain protein	218.069	15.5662	-3.8083	2.95173e-23	1.52118e-21
ec401140_3472		Cluster_23291	serine dehydratase alpha chain family protein	1952.72	371.68	-2.39336	9.54924e-15	2.7218e-13
ec401140_3517		Cluster_61029	peptidase U32 family protein	273.033	62.5068	-2.12699	4.12105e-11	8.58188e-10
ec401140_3572	gltB	Cluster_23381	glutamate synthase [NADPH] large chain	516.769	5636.11	3.44711	1.80708e-26	1.07206e-24
ec401140_3574	gltD	Cluster_23382	glutamate synthase [NADPH] small chain	76.3965	1003.5	3.7154	2.45001e-30	1.7857e-28
ec401140_3592	mdh	Cluster_61105	malate dehydrogenase, NAD-dependent	956.996	5228.41	2.44979	1.65432e-14	4.63754e-13
ec401140_3594		Cluster_23400	conserved hypothetical protein	422.467	73.2514	-2.52791	7.85545e-16	2.39991e-14
ec401140_3728	nirD	Cluster_28354	nitrite reductase [NAD(P)H] small subunit	321.058	60.8634	-2.39919	1.13822e-13	2.9934e-12
ec401140_3729		Cluster_28355	putative nitrite transporter	935.184	130.319	-2.8432	8.50746e-20	3.26354e-18
ec401140_3730	cysG	Cluster_23516	siroheme synthase	1595.08	384.276	-2.05341	4.28688e-12	9.76413e-11
ec401140_3789	glpD	Cluster_28414	aerobic glycerol-3-phosphate dehydrogenase	3905.77	133.706	-4.86847	9.27706e-42	1.12694e-39
ec401140_3790		Cluster_57006	putative transmembrane protein	441.389	42.9364	-3.36178	9.50907e-23	4.57691e-21
ec401140_3791		Cluster_57006	hypothetical protein	35.3276	6.46503	-2.45007	7.13566e-06	7.38462e-05
ec401140_3817	livH	Cluster_28444	high-affinity branched-chain amino acid transport system permease protein LivH	9.42943	44.3045	2.23221	6.14473e-07	7.68393e-06
ec401140_3838	nikB	Cluster_23623	nickel ABC transporter, permease subunit NikB	215.614	47.9667	-2.16834	5.21454e-11	1.06418e-09
ec401140_3839	nikC	Cluster_28465	nickel ABC transporter, permease subunit NikC	409.548	42.9031	-3.25488	3.61836e-22	1.64829e-20
ec401140_3840	nikD	Cluster_13818	nickel import ATP-binding protein NikD	402.031	31.6664	-3.66628	7.43565e-27	4.51628e-25
ec401140_3841	nikE	Cluster_13819	nickel import ATP-binding protein NikE	547.51	37.7561	-3.8581	1.08405e-29	7.68169e-28
ec401140_3842	nikR	Cluster_28468	nickel-responsive transcriptional regulator NikR	562.369	139.078	-2.01562	3.56432e-11	7.48361e-10
ec401140_3858	dtpB	Cluster_37491	dipeptide and tripeptide permease B	936.363	145.035	-2.69067	4.84551e-18	1.70495e-16
ec401140_3895		Cluster_21573	molybdopterin oxidoreductase family protein	231.059	16.7843	-3.78308	1.13735e-25	6.37664e-24
ec401140_3896		Cluster_21574	formate dehydrogenase, alpha subunit	1098.89	55.8418	-4.29855	5.86872e-37	5.75812e-35
ec401140_3897	fdxH	Cluster_1853	formate dehydrogenase, beta subunit	329.783	9.42653	-5.12865	3.71902e-37	3.72047e-35
ec401140_3904	osmC	Cluster_11754	peroxiredoxin OsmC	100.944	749.765	2.89289	3.15016e-20	1.29614e-18
ec401140_3905		Cluster_45508	oligopeptide/dipeptide ABC transporter, ATP-binding, C-terminal domain protein	10.4685	71.4913	2.77172	1.61444e-10	3.15589e-09
ec401140_3918		None	conserved hypothetical protein	37.5743	8.12512	-2.20928	6.69823e-06	7.00295e-05
ec401140_3925	yhjH	Cluster_61391	cyclic di-GMP phosphodiesterase YhjH	471.171	14.7988	-4.9927	1.52716e-40	1.73146e-38
ec401140_3926		None	putative 2-dehydro-3-deoxygluconokinase	108.111	23.316	-2.21312	9.22142e-10	1.65661e-08
ec401140_3945		Cluster_37569	oligopeptide/dipeptide ABC transporter, ATP-binding, C-terminal domain protein	85.383	1053.96	3.62572	3.27125e-29	2.22532e-27
ec401140_3946		Cluster_23696	oligopeptide/dipeptide ABC transporter, ATP-binding, C-terminal domain protein	38.1202	672.108	4.14007	2.65711e-34	2.37835e-32
ec401140_3947	dppC	Cluster_61409	dipeptide transport system permease protein DppC	20.3784	264.809	3.69984	2.1794e-25	1.19562e-23
ec401140_3948		Cluster_57117	binding--dependent transport system inner membrane component family protein	18.2349	348.755	4.25744	3.50326e-31	2.59038e-29
ec401140_3949		None	conserved hypothetical protein	0.558522	137.743	7.94615	2.98624e-35	2.72068e-33
ec401140_3950		Cluster_61411	bacterial extracellular solute-binding, 5 Middle family protein	359.626	8265.42	4.52252	2.32959e-39	2.58382e-37
ec401140_3960	yiaD	Cluster_42613	inner membrane lipoprotein YiaD	2143.21	250.795	-3.0952	1.42147e-21	6.36168e-20
ec401140_4017	lldD	Cluster_37633	L-lactate dehydrogenase [cytochrome]	406.869	101.956	-1.99661	1.83104e-10	3.55207e-09
ec401140_4056		Cluster_66112	conserved hypothetical protein	858.988	62.5902	-3.77863	1.22606e-28	7.91818e-27
ec401140_4076	eprI	Cluster_42747	type III secretion apparatus needle protein	3.51967	16.9343	2.26643	0.000371317	0.00271024
ec401140_4079		None	secretion system effector C (SseC) like family protein	153.648	626.461	2.02759	6.09631e-12	1.36418e-10
ec401140_4080	espA	Cluster_46985	EspA	99.4366	424.692	2.09457	1.90178e-12	4.47138e-11
ec401140_4095		Cluster_28724	type III secretion apparatus lipoprotein, YscJ/HrcJ family	43.2375	188.297	2.12265	3.04424e-10	5.75249e-09
ec401140_4123		Cluster_59903	conserved hypothetical protein	15.1832	3.37019	-2.17157	0.0010479	0.006658
ec401140_4152	emrD	Cluster_23891	multidrug resistance protein D	92.8249	20.9218	-2.1495	3.66971e-09	6.22022e-08
ec401140_4231	asnA	Cluster_42863	aspartate--ammonia ligase	151.308	2363.42	3.96531	1.11954e-33	9.84807e-32
ec401140_4235		Cluster_33251	RbsD / FucU transport family protein	6903.57	59.1033	-6.86796	6.76904e-65	3.45357e-62
ec401140_4236	ccmA	Cluster_42868	heme ABC exporter, ATP-binding protein CcmA	3716.78	49.5768	-6.22824	5.31257e-58	1.5944e-55
ec401140_4237		Cluster_37835	branched-chain amino acid transport system / permease component family protein	2308.79	110.982	-4.37874	1.15204e-35	1.06867e-33
ec401140_4239	rbsK	Cluster_37837	ribokinase	1754.4	245.815	-2.83533	8.72821e-20	3.32323e-18
ec401140_4241	rbsR	Cluster_42872	ribose operon repressor	2025.5	298.67	-2.76165	1.55761e-18	5.59642e-17
ec401140_4308	metE	Cluster_24046	5-methyltetrahydropteroyltriglutamate--homocysteine S-methyltransferase	136.193	1419.2	3.38135	5.35161e-26	3.10272e-24
ec401140_4310	udp	Cluster_61689	uridine phosphorylase	17347.4	2264.28	-2.9376	8.15311e-19	2.97122e-17
ec401140_4372		Cluster_9149	formate dehydrogenase, gamma subunit	494.665	99.0782	-2.31981	4.2657e-13	1.0721e-11
ec401140_4373	fdxH	Cluster_28978	formate dehydrogenase, beta subunit	851.436	101.055	-3.07476	5.65693e-20	2.253e-18
ec401140_4374		Cluster_61749	formate dehydrogenase, alpha subunit	7447.87	1213.23	-2.61797	4.03693e-16	1.26358e-14
ec401140_4410	glpK	Cluster_4374	glycerol kinase	6314.26	237.523	-4.73248	2.61989e-39	2.84397e-37
ec401140_4411	glpF	Cluster_4373	glycerol uptake facilitator protein	1396.07	110.991	-3.65286	1.19841e-28	7.83886e-27
ec401140_4418		Cluster_29018	periplasmic binding and sugar binding domain of LacI family protein	5175.02	818.184	-2.66107	2.51885e-15	7.34353e-14
ec401140_4489	purD	Cluster_24222	phosphoribosylamine--glycine ligase	163.518	1199.71	2.87516	9.49752e-21	4.00466e-19
ec401140_4491	purH	Cluster_43110	phosphoribosylaminoimidazolecarboxamide formyltransferase/IMP cyclohydrolase	287.552	1990.9	2.79153	5.21788e-19	1.94318e-17
ec401140_4498	aceA	Cluster_4564	isocitrate lyase	27.0152	206.332	2.93312	2.19226e-17	7.45661e-16
ec401140_4543		Cluster_24281	hypothetical protein	182.744	34.4526	-2.40714	4.02825e-12	9.25772e-11
ec401140_4562	nrfC	Cluster_43191	cytochrome c nitrite reductase, Fe-S protein	14.3127	2.3608	-2.59995	0.000286216	0.00217084
ec401140_4563	nrfD	Cluster_43192	cytochrome c nitrite reductase, NrfD subunit	51.3159	12.8301	-1.99988	2.23369e-06	2.54674e-05
ec401140_4578	alsK	Cluster_33601	D-allose kinase	145.623	26.7695	-2.44357	3.70471e-11	7.74649e-10
ec401140_4579	alsE	Cluster_24324	D-allulose-6-phosphate 3-epimerase	132.44	16.9343	-2.96732	1.67969e-14	4.68295e-13
ec401140_4580		Cluster_29190	branched-chain amino acid transport system / permease component family protein	91.4362	10.8279	-3.07801	1.56005e-13	4.0403e-12
ec401140_4581	ccmA	Cluster_29191	heme ABC exporter, ATP-binding protein CcmA	156.126	27.4035	-2.51028	1.30463e-12	3.16964e-11
ec401140_4582	alsB	Cluster_43214	D-allose-binding periplasmic protein	127.282	29.681	-2.10042	7.82942e-10	1.43174e-08
ec401140_4584	rpiB	Cluster_19444	ribose 5-phosphate isomerase B	165.415	37.0887	-2.15703	6.85664e-11	1.38271e-09
ec401140_4603		Cluster_61962	YjcZ-like family protein	192.053	39.8749	-2.26795	1.8089e-11	3.9106e-10
ec401140_4607	eptA	Cluster_43240	phosphoethanolamine transferase EptA	193.094	45.6059	-2.08201	5.50912e-10	1.01839e-08
ec401140_4608	adiC	Cluster_66586	arginine/agmatine antiporter	81.9942	17.5683	-2.22255	1.06703e-08	1.71734e-07
ec401140_4609	adiY	Cluster_24355	HTH-type transcriptional regulator AdiY	1376.88	93.6312	-3.87827	1.02139e-31	7.77783e-30
ec401140_4611	melR	Cluster_14510	melibiose operon regulatory protein	637.316	144.643	-2.13952	1.54073e-12	3.69051e-11
ec401140_4622		Cluster_43253	conserved hypothetical protein	868.428	140.822	-2.62453	9.53512e-17	3.09861e-15
ec401140_4623		Cluster_57687	conserved hypothetical protein	19.8074	3.04484	-2.7016	6.07472e-05	0.000539013
ec401140_4624	lysS	Cluster_29233	lysine--tRNA ligase	3218.68	745.596	-2.11	5.33561e-12	1.20453e-10
ec401140_4653		Cluster_24396	amino acid permease family protein	121.931	27.3702	-2.15538	1.1369e-09	2.02107e-08
ec401140_4676		Cluster_24416	conserved hypothetical protein	11.2735	1.00939	-3.48138	0.000122341	0.00102493
ec401140_4683		Cluster_62040	conserved hypothetical protein	216.983	52.7883	-2.03929	3.04951e-09	5.221e-08
ec401140_4684		Cluster_43311	conserved hypothetical protein	501.619	85.9315	-2.54533	3.81248e-16	1.2007e-14
ec401140_4701		Cluster_29309	enoyl-CoA hydratase/isomerase family protein	11.8321	0.342019	-5.11248	1.48576e-05	0.000147191
ec401140_4702		Cluster_24445	xylose isomerase-like TIM barrel family protein	17.4953	3.71221	-2.23662	0.000543425	0.00378764
ec401140_4703		Cluster_43333	short chain dehydrogenase family protein	17.0273	3.02817	-2.49133	0.000107058	0.000908833
ec401140_4736	treC	Cluster_24491	alpha,alpha-phosphotrehalase	1471.6	33.6686	-5.44984	2.63285e-49	4.33316e-47
ec401140_4737	treB	Cluster_24492	PTS system trehalose-specific EIIBC component	2875.35	57.0845	-5.65449	1.59133e-50	2.89962e-48
ec401140_4739	mgtA	Cluster_29345	magnesium-translocating P-type ATPase	900.086	195.145	-2.20552	1.22527e-12	2.99107e-11
ec401140_4773		Cluster_9544	conserved hypothetical protein	10.3905	0.684039	-3.92504	0.000313856	0.00234524
ec401140_4800	tsr	Cluster_43446	methyl-accepting chemotaxis protein I	1032.38	19.9458	-5.69374	5.53348e-50	9.41061e-48
ec401140_4811		Cluster_66808	bacterial regulatory, LuxR family protein	50.9008	607.567	3.57728	4.25162e-27	2.61347e-25
ec401140_4812	fhuF	Cluster_43458	siderophore-iron reductase FhuF	1060.33	9250.44	3.12501	1.8116e-22	8.55814e-21
ec401140_4813		Cluster_19702	conserved hypothetical protein	134.543	986.218	2.87384	5.71304e-21	2.49128e-19
ec401140_4851		Cluster_4660	phage integrase family domain protein	9.35143	38.9155	2.05709	5.60574e-06	5.95162e-05
ec401140_4852		None	hypothetical protein	79.9287	885.752	3.47012	5.90571e-29	3.91311e-27
ec401140_4853		Cluster_38392	cytolethal distending toxin A/C family protein	1328.49	18776.3	3.82105	9.19686e-30	6.60878e-28
ec401140_4854	cdtB	Cluster_38393	cytolethal distending toxin subunit B	1609.76	22491.1	3.80444	1.97891e-29	1.38307e-27
ec401140_4855		Cluster_38395	dinI-like family protein	436.649	2189.8	2.32625	1.70513e-14	4.72803e-13
ec401140_4856		None	conserved hypothetical protein	8.63692	78.3564	3.18146	2.52517e-14	6.92655e-13
ec401140_4862		Cluster_48476	4Fe-4S binding domain protein	290.222	44.5798	-2.70269	9.47595e-16	2.87776e-14
ec401140_4863		Cluster_66821	conserved hypothetical protein	2423.59	310.675	-2.96367	1.08303e-20	4.49239e-19
ec401140_4864		None	conserved hypothetical protein	13.3516	3.04484	-2.13258	0.00301122	0.0166449
ec401140_4865	deoC	Cluster_33836	deoxyribose-phosphate aldolase	2859.74	240.76	-3.57022	1.50658e-26	9.04305e-25
ec401140_4866	deoA	Cluster_33837	thymidine phosphorylase	1504.58	166.691	-3.17411	4.79634e-23	2.42286e-21
ec401140_4867	deoB	Cluster_24617	phosphopentomutase	5480.8	1075.5	-2.34938	9.75531e-14	2.57884e-12
ec401140_4888	thrA	Cluster_24639	bifunctional aspartokinase/homoserine dehydrogenase 1	500.406	3653.62	2.86815	8.16206e-20	3.17884e-18
ec401140_4889	thrB	Cluster_53614	homoserine kinase	102.451	585.502	2.51475	3.42842e-16	1.09324e-14
ec401140_4890	thrC	Cluster_24641	threonine synthase	141.519	697.236	2.30065	4.4005e-14	1.18165e-12
ec401140_4940	repA	Cluster_43625	regulatory protein RepA	9.98795	1.36808	-2.86804	0.00427289	0.0222907
ec401140_4984		Cluster_58622	DDE_Tnp_1-associated family protein	26.6907	5.09695	-2.38863	5.80961e-05	0.000518193
ec401140_4998		None	conserved hypothetical protein	3.51967	17.2763	2.29528	0.000280867	0.0021447
ec401140_5038		Cluster_30616	conserved hypothetical protein	2.0781	16.4923	2.98845	0.000160048	0.0013128
ec401140_5096		Cluster_38587	enterobacterial TraT complement resistance family protein	588.348	4693.31	2.99587	8.35566e-21	3.5824e-19
ec401140_5125		Cluster_14809	conserved hypothetical protein	5.19524	21.2305	2.03088	0.000928328	0.00601057
ec401140_5218		Cluster_29445	reverse transcriptase family protein	257.098	1031.63	2.00453	4.31965e-11	8.95888e-10
ec401140_532	purK	Cluster_39183	phosphoribosylaminoimidazole carboxylase, ATPase subunit	63.173	307.003	2.28087	7.53541e-13	1.86629e-11
ec401140_533	purE	Cluster_49500	N5-carboxyaminoimidazole ribonucleotide mutase	106.202	435.454	2.03571	3.26238e-11	6.87797e-10
ec401140_54	leuD	Cluster_20121	3-isopropylmalate dehydratase small subunit	38.3542	433.276	3.49783	7.33324e-26	4.20384e-24
ec401140_55	leuC	Cluster_25856	3-isopropylmalate dehydratase large subunit	129.441	1912.36	3.88499	4.47085e-33	3.73939e-31
ec401140_56	leuB	Cluster_20123	3-isopropylmalate dehydrogenase	54.4456	820.989	3.91448	9.5062e-32	7.34858e-30
ec401140_561	cusR	Cluster_39199	transcriptional regulatory protein CusR	66.7581	370.797	2.47362	2.2512e-12	5.22074e-11
ec401140_563	cusC	Cluster_39200	cation efflux system protein CusC	454.377	3836.19	3.07771	8.44643e-20	3.26354e-18
ec401140_564	cusF	Cluster_44152	cation efflux system protein CusF	80.6459	684.043	3.08441	6.0063e-20	2.35724e-18
ec401140_565	cusB	Cluster_30102	cation efflux system protein CusB	48.2516	283.665	2.55554	1.50161e-12	3.61378e-11
ec401140_57	leuA	Cluster_38754	2-isopropylmalate synthase	152.297	1489.31	3.28968	2.5695e-25	1.39464e-23
ec401140_574		Cluster_62889	4'-phosphopantetheinyl transferase superfamily protein	202.926	1077.58	2.40877	1.81697e-15	5.45306e-14
ec401140_575	fepA	Cluster_25315	ferrienterobactin receptor	1343.75	7444.29	2.46987	2.84048e-15	8.18766e-14
ec401140_586	entC	Cluster_25325	isochorismate synthase EntC	228.097	1238.54	2.44092	6.28921e-16	1.9447e-14
ec401140_587		Cluster_5698	(2,3-dihydroxybenzoyl)adenylate synthase	501.173	2415.85	2.26915	3.30885e-14	8.97965e-13
ec401140_588	entB	Cluster_58522	isochorismatase	343.668	1465.38	2.09218	1.84363e-12	4.35472e-11
ec401140_589		Cluster_54219	2,3-dihydro-2,3-dihydroxybenzoate dehydrogenase	260.451	1093.06	2.06928	2.03118e-12	4.75372e-11
ec401140_59	ilvB	Cluster_38756	acetolactate synthase, large subunit, biosynthetic type	174.117	754.855	2.11614	8.51506e-12	1.88886e-10
ec401140_60	ilvN	Cluster_62331	acetolactate synthase, small subunit	5.19524	51.3035	3.3038	7.30632e-11	1.46759e-09
ec401140_616		Cluster_62929	transporter, anaerobic C4-dicarboxylate uptake C family protein	1256.2	268.622	-2.22542	1.44503e-13	3.76149e-12
ec401140_648		Cluster_25378	amino ABC transporter, permease, 3-TM region, His/Glu/Gln/Arg/opine family domain protein	34.5602	191.717	2.47179	1.78034e-12	4.22478e-11
ec401140_649	gltI	Cluster_49593	glutamate/aspartate periplasmic-binding protein	95.0966	931.932	3.29276	6.23374e-24	3.27882e-22
ec401140_663	asnB	Cluster_62971	asparagine synthase	184.236	1596.43	3.11523	9.74886e-23	4.64848e-21
ec401140_688	kdpB	Cluster_39366	K+-transporting ATPase, B subunit	12.3126	62.2148	2.33713	1.81557e-08	2.86782e-07
ec401140_689	kdpA	Cluster_39367	K+-transporting ATPase, A subunit	4.96125	34.878	2.81354	8.60858e-08	1.25489e-06
ec401140_766		Cluster_44337	conserved hypothetical protein	1.03905	8.79249	3.08101	0.00192857	0.0111182
ec401140_767		Cluster_15644	Ead/Ea22-like family protein	0.961051	7.09907	2.88494	0.00920781	0.0411729
ec401140_846		Cluster_1036	prophage tail fibre N-terminal family protein	0.558522	8.79249	3.97659	0.00045465	0.00323067
ec401140_853	bioA	Cluster_25537	adenosylmethionine-8-amino-7-oxononanoate transaminase	35.3527	204.888	2.53494	2.93933e-14	8.0195e-13
ec401140_854	bioB	Cluster_39493	biotin synthase	39.8083	612.455	3.94346	2.33419e-31	1.75133e-29
ec401140_855	bioF	Cluster_39494	8-amino-7-oxononanoate synthase	29.8204	123.378	2.04872	8.12753e-10	1.48095e-08
ec401140_856	bioC	Cluster_34698	malonyl-CoA O-methyltransferase BioC	12.3906	67.3451	2.44233	1.63143e-09	2.86033e-08
ec401140_857	bioD	Cluster_25541	dethiobiotin synthase	13.0271	185.452	3.83146	5.24573e-23	2.62389e-21
ec401140_891		Cluster_34732	PKHD-type hydroxylase Sbal_3634	81.6572	886.522	3.4405	4.42864e-28	2.78949e-26
ec401140_892	fiu	Cluster_54407	catecholate siderophore receptor Fiu	1278.03	13556.6	3.407	1.69165e-25	9.38129e-24
ec401140_893	bhsA	Cluster_54408	multiple stress resistance protein BhsA	7.03935	37.1554	2.40006	1.95932e-06	2.27709e-05
ec401140_901	ompX	Cluster_58726	outer membrane protein X	8024.58	1662.21	-2.27132	4.15968e-13	1.05063e-11
ec401140_903		Cluster_63108	conserved hypothetical protein	198.68	949.757	2.25712	8.22981e-14	2.1869e-12
ec401140_923		Cluster_30371	biofilm formation family protein	130.009	1667.33	3.68086	2.4987e-29	1.72276e-27
ec401140_928		Cluster_5974	putative undecaprenyl-diphosphatase YbjG	168.882	38.2815	-2.14129	9.73749e-10	1.74318e-08
ec401140_942		None	putative predicted protein	1.59757	8.19179	2.3583	0.00228503	0.0130114
ec401140_943	potF	Cluster_58766	putrescine-binding periplasmic protein	11.105	81.2512	2.87118	8.12455e-13	2.00248e-11
ec401140_944		Cluster_25661	polyamine ABC transporter, ATP-binding family protein	8.54637	44.3545	2.3757	9.1711e-08	1.33308e-06
ec401140_945	potH	Cluster_44468	putrescine transport system permease protein PotH	9.0269	46.9406	2.37854	1.87473e-07	2.57752e-06
ec401140_946		Cluster_39603	binding--dependent transport system inner membrane component family protein	5.51977	22.6653	2.0378	0.000276172	0.00211248

## Sheet: 402290
Genes of EPEC isolate 402290 that exhibited significant differential expression in DMEM vs. LB
Locus ID	Gene ID	LS-BSR Cluster ID	Predicted Protein Function	Read Counts (LB)	Read Counts (DMEM)	LFC (DMEM/LB)	p-value	FDR
ec402290_1059	putA	Cluster_26024	bifunctional protein PutA	1141.56	252.949	-2.17408	0.00304595	0.0324293
ec402290_1061		None	conserved hypothetical protein	5.96163	0.301392	-4.30599	0.00308634	0.0327287
ec402290_1101		Cluster_5794	conserved hypothetical protein	12.8078	68.8269	2.42594	0.000168326	0.00309604
ec402290_1120		Cluster_15697	enterobacterial Ail/Lom family protein	0.675668	9.98702	3.88567	0.00103444	0.0134907
ec402290_1141		Cluster_7865	putative BfpK	20.4682	92.4449	2.17521	0.000873351	0.0118169
ec402290_1142		Cluster_7864	putative BfpJ	16.0071	113.063	2.82034	2.85883e-05	0.000699748
ec402290_1143		Cluster_41670	putative prepilin	83.1644	631.003	2.92361	5.62477e-05	0.00126693
ec402290_1145		Cluster_30606	type II/IV secretion system family protein	561.425	3345.07	2.57487	0.000824338	0.0113325
ec402290_1146		Cluster_24771	type II secretion system (T2SS), F family protein	177.24	1498.28	3.07954	4.10064e-05	0.000959335
ec402290_1147		Cluster_50547	AAA domain protein	720.516	5587.24	2.95503	0.000173663	0.00318323
ec402290_1148		Cluster_35452	putative periplasmic protein	109.258	991.7	3.18217	1.90429e-05	0.000502846
ec402290_1149		Cluster_24768	putative BfpC	155.618	2122.09	3.7694	1.6373e-06	6.66668e-05
ec402290_1150		Cluster_19750	bacterial type II and III secretion system family protein	514.09	4582.14	3.15593	6.59991e-05	0.00146074
ec402290_1151	bfpA	Cluster_22833	major structural subunit of bundle-forming pilus	1883.33	10046.1	2.41528	0.00219722	0.0248536
ec402290_1190	traM	Cluster_44746	protein TraM	6.54776	30.9748	2.24202	0.00155163	0.019114
ec402290_1245		Cluster_1369	NAD binding domain of 6-phosphogluconate dehydrogenase family protein	187.027	911.147	2.28443	0.00135912	0.0169381
ec402290_1249	ycdZ	Cluster_39851	inner membrane protein YcdZ	314.642	29.4952	-3.41516	1.80967e-06	7.1502e-05
ec402290_1250		Cluster_39852	curli production assembly/transport component CsgG family protein	97.2042	20.0562	-2.27697	0.00027067	0.00455443
ec402290_1271		Cluster_39870	YceI-like domain protein	63.1439	463.43	2.87564	5.00526e-05	0.00114584
ec402290_1272		Cluster_21151	conserved hypothetical protein	24.5222	188.918	2.9456	1.40007e-05	0.000395439
ec402290_1288	FlgA	Cluster_11100	flagella basal body P-ring formation protein FlgA	451.594	49.5103	-3.18923	1.15653e-05	0.000344632
ec402290_1290	FlgB	Cluster_58981	flagellar basal-body rod protein FlgB	713.569	27.0156	-4.72319	1.59356e-09	2.02383e-07
ec402290_1291	FlgC	Cluster_30655	flagellar basal-body rod protein FlgC	406.585	25.2209	-4.01086	6.8383e-08	3.96473e-06
ec402290_1292	FlgD	Cluster_21169	basal-body rod modification protein FlgD	727.389	45.2908	-4.00544	1.50596e-07	8.0328e-06
ec402290_1293	FlgE	Cluster_21170	flagellar hook protein FlgE	782.075	70.6761	-3.46801	2.57845e-06	9.42019e-05
ec402290_1294	FlgF	Cluster_21171	flagellar basal-body rod protein FlgF	328.405	33.7558	-3.28227	3.92905e-06	0.000136088
ec402290_1295	FlgG	Cluster_6341	flagellar basal-body rod protein FlgG	458.766	41.9344	-3.45155	2.44907e-06	9.13042e-05
ec402290_1296		Cluster_35075	flagellar L-ring family protein	101.128	11.2474	-3.16852	4.17974e-06	0.000142005
ec402290_1297		Cluster_26079	flagellar P-ring family protein	316.64	32.2077	-3.29736	4.2962e-06	0.000145038
ec402290_1298	FlgJ	Cluster_58989	flagellar rod assembly protein/muramidase FlgJ	342.763	29.9747	-3.51539	1.15355e-06	4.92243e-05
ec402290_1299	FlgK	Cluster_21176	flagellar hook-associated protein FlgK	299.701	30.0432	-3.31842	3.80744e-06	0.000132738
ec402290_1318	fhuE	Cluster_21197	FhuE receptor	161.729	1547.29	3.25809	1.23054e-05	0.000360644
ec402290_1328	bhsA	Cluster_11148	multiple stress resistance protein BhsA	5.22627	69.3474	3.72999	6.54466e-07	3.00942e-05
ec402290_1329		Cluster_21209	putative L,D-transpeptidase YcfS	139.72	634.593	2.18329	0.0019944	0.0232274
ec402290_1361		Cluster_30752	conserved hypothetical protein	15.0628	75.6218	2.32781	0.000441296	0.0068031
ec402290_1373		Cluster_11191	conserved hypothetical protein	17.5864	4.38387	-2.00419	0.00440287	0.0443111
ec402290_1376		None	conserved hypothetical protein	21.1737	88.6227	2.0654	0.00169521	0.0205506
ec402290_1389		Cluster_26141	conserved hypothetical protein	1.93747	14.6175	2.91545	0.00142409	0.0176654
ec402290_1392		Cluster_39958	beta family protein	474.291	19160	5.33618	9.08217e-10	1.21111e-07
ec402290_1424		Cluster_43558	bacteriophage lysis family protein	595.961	26.7279	-4.4788	5.7464e-09	5.13966e-07
ec402290_1425	bor	Cluster_44946	lipoprotein bor	75571	5379.56	-3.81227	1.03051e-06	4.46887e-05
ec402290_1457	ycgF	Cluster_54785	blue light- and temperature-regulated antirepressor YcgF	169.3	860.104	2.34493	0.000679817	0.00974769
ec402290_1468		Cluster_54796	glycine zipper family protein	291.808	68.0595	-2.10015	0.00106456	0.013749
ec402290_1529	narK	Cluster_30847	nitrite extrusion protein 1	1914.68	14.5353	-7.0414	1.94868e-14	2.07885e-11
ec402290_1530		Cluster_40107	nitrate reductase, alpha subunit	2964.62	33.9202	-6.44956	9.70434e-13	3.69735e-10
ec402290_1531	narH	Cluster_40108	nitrate reductase, beta subunit	242.345	20.6179	-3.55509	1.13635e-06	4.88812e-05
ec402290_1556		Cluster_26309	conserved hypothetical protein	250.443	54.5244	-2.19951	0.0012833	0.0161442
ec402290_1561	yciF	Cluster_11368	protein YciF	0	4.82228	2.26971	0.00305318	0.0324415
ec402290_1615		Cluster_45351	alpha amylase, catalytic domain protein	29.0131	4.32908	-2.74457	0.000154329	0.00289645
ec402290_1802		Cluster_26309	conserved hypothetical protein	275.413	56.2232	-2.29236	0.00103831	0.0135081
ec402290_1850		Cluster_11575	peptidase C26 family protein	15.0628	65.3883	2.11804	0.000737022	0.0103927
ec402290_1861		Cluster_45351	alpha amylase, catalytic domain protein	35.8295	1.68505	-4.41028	1.17685e-07	6.40544e-06
ec402290_1967		Cluster_45452	bacterial transferase hexapeptide family protein	60.0341	274.691	2.19395	0.000968732	0.0128491
ec402290_1975		Cluster_21555	conserved hypothetical protein	2.58329	19.3165	2.90255	0.000516228	0.00775651
ec402290_1976		Cluster_21556	conserved hypothetical protein	479.524	12712	4.72845	2.20265e-08	1.5161e-06
ec402290_1986		Cluster_6675	putative RNA polymerase sigma factor FecI	303.316	1315.64	2.11687	0.00365428	0.0379959
ec402290_1988	FecA	Cluster_62139	Fe(3+) dicitrate transport protein FecA	10723.3	546.601	-4.29412	7.77644e-07	3.51521e-05
ec402290_1989		Cluster_45471	periplasmic binding family protein	1519.29	95.952	-3.98494	5.98936e-07	2.87813e-05
ec402290_1990		Cluster_21092	FecCD transport family protein	927.149	42.8524	-4.43535	5.28848e-08	3.24239e-06
ec402290_1991	FecD	Cluster_21091	Fe(3+) dicitrate transport system permease protein FecD	325.027	16.6587	-4.28621	2.51067e-08	1.69518e-06
ec402290_1992		Cluster_14663	ABC transporter family protein	464.79	54.0038	-3.10545	1.63833e-05	0.000448146
ec402290_1996		Cluster_21085	polysaccharide deacetylase family protein	1209.32	98.8015	-3.61352	2.48202e-06	9.13042e-05
ec402290_1997		Cluster_4936	glycosyl transferases group 1 family protein	287.972	31.6187	-3.18708	8.06071e-06	0.000251438
ec402290_1998		Cluster_45480	conserved hypothetical protein	657.191	52.8531	-3.63625	1.78146e-06	7.09127e-05
ec402290_1999	msbB	Cluster_21082	lipid A biosynthesis (KDO)2-(lauroyl)-lipid IVA acyltransferase	702.401	109.912	-2.67595	0.000281988	0.00468904
ec402290_2017		Cluster_21573	molybdopterin oxidoreductase family protein	113.45	7.93207	-3.83822	5.51353e-08	3.3044e-06
ec402290_2018		Cluster_21574	formate dehydrogenase, alpha subunit	96.5393	18.9739	-2.3471	0.000191731	0.00345939
ec402290_2034		Cluster_37541	diguanylate cyclase domain protein	65.6675	301.46	2.19872	0.000891936	0.0119238
ec402290_2039		Cluster_26471	peptidase M16 inactive domain protein	128.025	1369.36	3.41901	5.25203e-06	0.000171867
ec402290_2040		Cluster_26472	TonB-dependent Receptor Plug domain protein	57.4998	522.969	3.1851	9.08143e-06	0.000278393
ec402290_2041	yddA	Cluster_21591	inner membrane ABC transporter ATP-binding protein YddA	76.3779	312.475	2.03251	0.00210179	0.0241616
ec402290_2047	fimH	Cluster_35561	protein FimH	91.4598	9.56233	-3.2577	2.11266e-06	8.16588e-05
ec402290_2048	fimG	Cluster_40322	protein FimG	18.8781	2.10975	-3.16157	0.000227434	0.00396449
ec402290_2049	fimF	Cluster_21599	protein FimF	24.2834	3.4249	-2.82584	0.000124418	0.00244888
ec402290_2050		Cluster_59417	type VII secretion system (T7SS), usher family protein	323.571	43.5784	-2.89239	4.33187e-05	0.001009
ec402290_2051	focC	Cluster_40325	chaperone protein FocC	234.119	31.0159	-2.91616	2.7119e-05	0.000672802
ec402290_2052	fimA	Cluster_1885	type-1 fimbrial protein, A chain	1474.86	96.9521	-3.92716	6.04779e-07	2.88026e-05
ec402290_2115	ynfM	Cluster_21680	inner membrane transport protein YnfM	155.667	1464.34	3.23371	1.89687e-05	0.000502846
ec402290_2127		Cluster_26555	response regulator	413.578	79.0331	-2.38763	0.00106396	0.013749
ec402290_2178	sodB	Cluster_26602	superoxide dismutase [Fe]	3965.38	448.126	-3.14548	3.00822e-05	0.000732687
ec402290_2183	ydhC	Cluster_26607	inner membrane transport protein ydhC	251.062	38.4822	-2.70578	0.000121973	0.00240965
ec402290_22	rihC	Cluster_53644	non-specific ribonucleoside hydrolase RihC	442.156	64.7442	-2.77173	8.39414e-05	0.00179097
ec402290_2203	sufE	Cluster_59591	cysteine desulfuration protein SufE	21.9389	486.871	4.47198	5.08601e-09	4.75943e-07
ec402290_2204	sufS	Cluster_6908	cysteine desulfurase	50.336	1516.53	4.91304	9.99042e-10	1.29973e-07
ec402290_2205	sufD	Cluster_21804	FeS assembly protein SufD	35.7101	889.53	4.63864	3.16793e-09	3.31328e-07
ec402290_2206	sufC	Cluster_40489	FeS assembly ATPase SufC	24.6117	490.967	4.31821	1.33163e-08	9.73004e-07
ec402290_2207	sufB	Cluster_40490	FeS assembly protein SufB	90.697	1685.08	4.21562	5.75321e-08	3.40973e-06
ec402290_2208	sufA	Cluster_64024	FeS assembly scaffold SufA	28.606	565.384	4.30484	1.23523e-08	9.15096e-07
ec402290_2209		Cluster_6913	conserved hypothetical protein	7.98863	106.24	3.73324	2.59838e-07	1.31998e-05
ec402290_2211		Cluster_45685	4Fe-4S dicluster domain protein	256.301	1093.02	2.09241	0.00383648	0.0395198
ec402290_2227	ppsA	Cluster_21826	phosphoenolpyruvate synthase	215.832	1324.22	2.61716	0.000396568	0.00625826
ec402290_2231		Cluster_2053	hemin uptake HemP family protein	23.757	108.802	2.19528	0.000965784	0.0128466
ec402290_2248		Cluster_16831	conserved hypothetical protein	306.999	52.812	-2.5393	0.00038528	0.00611632
ec402290_2250		Cluster_2094	conserved hypothetical protein	18.5009	108.295	2.54931	9.23486e-05	0.00195471
ec402290_2254	ydjM	Cluster_59641	inner membrane protein YdjM	217.072	42.4824	-2.35323	0.000484285	0.00738051
ec402290_2259	katE	Cluster_21854	catalase HPII	51.7769	348.738	2.75176	6.297e-05	0.00141127
ec402290_2270	spy	Cluster_59656	spheroplast protein Y	48.5967	213.097	2.13258	0.00188336	0.0222746
ec402290_2285	ynjE	Cluster_26701	thiosulfate sulfurtransferase YnjE domain protein	26.6387	4.91814	-2.43734	0.000237716	0.00408577
ec402290_2306		Cluster_59696	PrkA serine kinase C-terminal domain protein	52.7808	328.037	2.63577	0.000105658	0.00218441
ec402290_2307		Cluster_21905	conserved hypothetical protein	19.9417	111.268	2.48018	0.00014258	0.00273569
ec402290_2320		Cluster_41405	transposase, IS605 OrfB family	63.73	312.789	2.29515	0.000815009	0.0112332
ec402290_2351		Cluster_45818	putative membrane protein	54.4091	1.38366	-5.29729	3.56203e-10	5.42853e-08
ec402290_2357	mgrB	None	protein MgrB	582.713	94.6505	-2.6221	0.000253272	0.00428875
ec402290_2368		Cluster_16936	conserved hypothetical protein	21.0543	142.805	2.76186	2.70462e-05	0.000672802
ec402290_2375		Cluster_36019	carbon-nitrogen hydrolase family protein	35.7399	197.754	2.46809	0.000332908	0.00539736
ec402290_2378	yebE	Cluster_12188	inner membrane protein YebE	51.0714	311.94	2.61068	0.000218584	0.00383528
ec402290_2381	purT	Cluster_40648	phosphoribosylglycinamide formyltransferase 2	96.9845	1490.09	3.9415	4.67266e-07	2.2866e-05
ec402290_2425	flhE	Cluster_36098	flagellar protein FlhE	14.5066	2.04124	-2.82919	0.000510709	0.00769526
ec402290_2426	flhA	Cluster_26833	flagellar biosynthesis protein FlhA	438.236	64.6073	-2.76194	0.000113331	0.0022907
ec402290_2427	flhB	Cluster_59793	flagellar biosynthetic protein FlhB	156.918	7.0964	-4.46678	2.43044e-09	2.88089e-07
ec402290_2429	cheZ	Cluster_55470	protein phosphatase CheZ	43.3513	8.30197	-2.38455	0.000598399	0.00874483
ec402290_2430	cheY	Cluster_55471	chemotaxis protein CheY	33.3656	6.7265	-2.31043	0.000538579	0.008047
ec402290_2431		Cluster_26837	CheB methylesterase family protein	33.8622	7.45258	-2.18386	0.00124144	0.0156544
ec402290_2432	cheR	Cluster_40702	chemotaxis protein methyltransferase	28.6956	4.20577	-2.77038	0.000118133	0.00235749
ec402290_2433	tap	Cluster_7119	methyl-accepting chemotaxis protein IV	129.975	14.7271	-3.14169	5.39548e-06	0.000174657
ec402290_2434	tar	Cluster_55475	methyl-accepting chemotaxis protein II	225.958	18.2205	-3.63242	7.47189e-07	3.40642e-05
ec402290_2438		Cluster_59802	membrane MotB of proton-channel complex MotA/MotB family protein	30.6927	2.64402	-3.53709	4.14071e-06	0.000142005
ec402290_2439	motA	Cluster_31444	flagellar motor stator protein MotA	106.436	12.1378	-3.1324	3.53731e-06	0.000124954
ec402290_2449		Cluster_55490	ferritin-like domain protein	72.0768	388.657	2.43089	0.000632399	0.00914151
ec402290_2452		Cluster_31456	YecR-like lipofamily protein	107.25	3.06871	-5.12719	9.58567e-11	1.64935e-08
ec402290_2489		Cluster_26894	baseplate J-like family protein	4.58045	21.6454	2.2405	0.00354413	0.0372134
ec402290_25		None	putative carbamoyl phosphate synthase small subunit	28.6251	180.561	2.65713	0.000106767	0.00219883
ec402290_2518	fliZ	Cluster_26916	flagellar regulatory protein FliZ	229.85	57.2506	-2.00533	0.0024692	0.0274389
ec402290_2519	fliA	Cluster_40783	RNA polymerase sigma factor for flagellar operon	610.648	24.947	-4.6134	5.87045e-09	5.13966e-07
ec402290_2520	fliC	Cluster_45977	flagellin	2954.6	147.243	-4.32669	1.17385e-07	6.40544e-06
ec402290_2521	fliD	Cluster_22045	flagellar hook-associated protein 2	636.209	44.4278	-3.83997	6.13637e-07	2.89658e-05
ec402290_2522	fliS	Cluster_26920	flagellar protein FliS	72.1066	3.37011	-4.41927	8.53073e-09	6.6916e-07
ec402290_2523	fliT	Cluster_26921	flagellar protein FliT	64.346	6.49361	-3.30876	2.13254e-06	8.18343e-05
ec402290_2526		Cluster_40790	conserved hypothetical protein	656.874	148.942	-2.14087	0.00220905	0.0249114
ec402290_2529	fliE	Cluster_26928	flagellar hook-basal body complex protein FliE	1165.45	36.4547	-4.99864	1.82054e-09	2.25831e-07
ec402290_2531	fliF	Cluster_26929	flagellar M-ring protein FliF	481.476	21.755	-4.46805	8.1397e-09	6.57836e-07
ec402290_2532	fliG	Cluster_2332	flagellar motor switch protein FliG	312.735	15.9737	-4.29117	8.27608e-09	6.58875e-07
ec402290_2533		Cluster_22057	hrpE/YscL/FliH and V-type ATPase subunit E family protein	166.844	6.8498	-4.6063	6.68562e-10	9.14387e-08
ec402290_2534	fliI	Cluster_26932	flagellar protein export ATPase FliI	415.771	25.0155	-4.05489	1.17403e-07	6.40544e-06
ec402290_2535	fliJ	Cluster_12278	flagellar export protein FliJ	73.5069	6.65799	-3.46472	1.59072e-07	8.40088e-06
ec402290_2536	fliK	Cluster_26934	flagellar hook-length control protein	264.219	23.2482	-3.50655	9.16797e-07	4.07516e-05
ec402290_2537		Cluster_31534	flagellar basal body-associated FliL family protein	489.785	23.6044	-4.37502	1.02069e-08	7.75629e-07
ec402290_2538	fliM	Cluster_22062	flagellar motor switch protein FliM	721.027	32.9749	-4.45061	1.03243e-08	7.75629e-07
ec402290_2539	fliN	Cluster_31536	flagellar motor switch protein FliN	194.229	5.46614	-5.1511	3.40881e-11	6.60995e-09
ec402290_2540	fliO	Cluster_26938	flagellar biosynthetic protein FliO	47.3946	1.26036	-5.23281	4.4222e-10	6.55223e-08
ec402290_2541	fliP	Cluster_22065	flagellar biosynthetic protein FliP	155.249	10.8775	-3.83517	6.79782e-08	3.96473e-06
ec402290_2542	fliQ	Cluster_22066	flagellar biosynthetic protein FliQ	58.9705	3.4249	-4.10586	2.70023e-08	1.80038e-06
ec402290_2543	fliR	Cluster_22067	flagellar biosynthetic protein FliR	55.8201	11.3022	-2.30419	0.000425799	0.00664097
ec402290_2549		Cluster_26947	conserved hypothetical protein	7.28312	44.7156	2.61815	0.000125576	0.00246257
ec402290_2555	yedR	Cluster_59869	inner membrane protein YedR	4.58045	22.7414	2.31176	0.00202531	0.0233832
ec402290_2560		Cluster_26957	putative sensor-like histidine kinase YedV	335.569	1781.75	2.40862	0.00129483	0.0162127
ec402290_2561		Cluster_40877	putative transcriptional regulatory protein YedW	155.141	958.793	2.62764	0.000399285	0.00626407
ec402290_2562	uraH	Cluster_17062	hydroxyisourate hydrolase	25.784	192.205	2.8981	3.46061e-05	0.000829972
ec402290_2563	yedY	Cluster_22086	sulfoxide reductase catalytic subunit YedY	4.69983	23.6729	2.33256	0.00255414	0.0282066
ec402290_2567		Cluster_2361	putative non-LEE-encoded type III effector F	44.1953	233.798	2.40329	0.000352118	0.00567431
ec402290_2568		Cluster_26987	putative tyrosine protein kinase	42.228	169.82	2.00774	0.00193144	0.0226424
ec402290_2590		Cluster_17105	putative L,D-transpeptidase ErfK/SrfK	596.81	108.939	-2.45375	0.000525037	0.00786671
ec402290_26	carA	Cluster_38712	carbamoyl-phosphate synthase small chain	170.709	1671.93	3.2919	1.52643e-05	0.000425239
ec402290_260		Cluster_58215	XdhC and CoxI family protein	68.3785	13.2749	-2.36484	0.000160519	0.00298331
ec402290_2607	yefM	Cluster_41008	antitoxin YefM	58.2351	238.113	2.03168	0.0027281	0.0295766
ec402290_2608	hisG	Cluster_12385	ATP phosphoribosyltransferase	397.551	1815.57	2.19121	0.00233911	0.0262117
ec402290_2609	hisD	Cluster_27059	histidinol dehydrogenase	156.929	888.556	2.50135	0.00047471	0.00725531
ec402290_2610	hisC	Cluster_41011	histidinol-phosphate transaminase	144.897	1019.43	2.81466	0.000103241	0.00215956
ec402290_2611	hisB	None	imidazole glycerol phosphate synthase subunit HisF	173.593	971.302	2.48421	0.000508935	0.00769251
ec402290_2612	hisH	Cluster_64513	imidazole glycerol phosphate synthase, glutamine amidotransferase subunit	18.4412	92.1435	2.32095	0.000432882	0.00671219
ec402290_2613	hisA	Cluster_46060	1-(5-phosphoribosyl)-5-[(5-phosphoribosylamino)methylideneamino]imidazole-4-carboxamide isomerase	43.5197	301.158	2.79078	6.42935e-05	0.00142959
ec402290_2614	hisF	Cluster_2401	imidazole glycerol phosphate synthase subunit HisF	73.0103	348.107	2.25336	0.00102633	0.0134217
ec402290_2615	hisE	Cluster_27065	phosphoribosyl-ATP diphosphatase	48.7161	300.049	2.62273	0.0001524	0.00289212
ec402290_2620		Cluster_46067	glycosyl transferase 2 domain protein	35.5609	183.369	2.36639	0.0005848	0.00856958
ec402290_2623	exo	Cluster_956	exonuclease	3.96447	18.7	2.23783	0.00457837	0.0456468
ec402290_2626		Cluster_36285	prokaryotic DksA/TraR C4-type zinc finger family protein	0	6.37031	2.67136	0.00266565	0.0291364
ec402290_2651	fbaB	Cluster_41088	fructose-bisphosphate aldolase class 1	45.2291	435.1	3.26602	3.52656e-06	0.000124954
ec402290_2677		Cluster_41118	response regulator	358.504	84.1017	-2.09178	0.00157321	0.0193352
ec402290_2678		Cluster_41119	histidine kinase-, DNA gyrase B-, and HSP90-like ATPase family protein	1586.05	254.922	-2.63731	0.000243522	0.00415
ec402290_2695	cdd	Cluster_22321	cytidine deaminase	2980.8	86.4444	-5.10778	2.1559e-09	2.61353e-07
ec402290_2698	yeiT	Cluster_27187	NAD-dependent dihydropyrimidine dehydrogenase sunbunit PreT	107.966	26.5635	-2.02306	0.00182332	0.0217575
ec402290_27	carB	Cluster_20082	carbamoyl-phosphate synthase large chain	441.414	4339.74	3.29741	3.64496e-05	0.000867955
ec402290_2700		Cluster_41150	branched-chain amino acid transport system / permease component family protein	111.762	12.0283	-3.21593	4.16583e-06	0.000142005
ec402290_2701	mglA	Cluster_27190	galactose/methyl galactoside import ATP-binding protein MglA	202.568	10.0966	-4.32646	6.59825e-09	5.67663e-07
ec402290_2702	mglB	Cluster_41152	D-galactose-binding periplasmic protein	495.881	19.3575	-4.67903	3.66819e-09	3.62335e-07
ec402290_2703		Cluster_22329	bacterial regulatory, LacI family protein	152.538	33.3174	-2.19482	0.0012884	0.0161702
ec402290_2706	fghA	Cluster_55752	S-formylglutathione hydrolase	147.76	1009.78	2.77272	0.000152937	0.00289212
ec402290_2707	cirA	Cluster_22333	colicin I receptor	256.092	31963.3	6.96361	5.26624e-14	2.55365e-11
ec402290_2719		Cluster_2557	PTS system, Fru family, IIB component domain protein	1400.17	227.153	-2.62386	0.000202276	0.00360849
ec402290_2720	pfkB	Cluster_27209	1-phosphofructokinase	931.077	231.81	-2.00596	0.00196073	0.0228852
ec402290_2729	yeiU	Cluster_60077	inner membrane protein YeiU	714.13	126.119	-2.50141	0.000547271	0.00810872
ec402290_274	rpmE	Cluster_38986	ribosomal protein L31	110.658	19.7137	-2.48883	0.000157976	0.00294632
ec402290_2759		Cluster_51340	nitrate reductase cytochrome c-type subunit family protein	16.6231	2.82211	-2.55834	0.000878017	0.0118266
ec402290_2760		Cluster_7434	ferredoxin-type, NapH/MauN family protein	28.5165	5.82232	-2.29213	0.000540471	0.00804968
ec402290_2761		Cluster_27245	MauM/NapG ferredoxin-type family protein	20.0014	2.94541	-2.76356	0.000392891	0.00621863
ec402290_2762	napA	Cluster_27246	periplasmic nitrate reductase, large subunit	449.293	94.3078	-2.25221	0.000620131	0.00901077
ec402290_2763		Cluster_36398	NapD family protein	27.9901	2.69881	-3.37452	4.44917e-06	0.000149257
ec402290_2764	napF	Cluster_22385	ferredoxin-type protein NapF	1312.44	116.063	-3.49928	1.74631e-06	7.00361e-05
ec402290_2794		Cluster_36429	conserved hypothetical protein	24.7908	1.68505	-3.87894	5.40279e-06	0.000174657
ec402290_2795	glpQ	Cluster_36430	glycerophosphoryl diester phosphodiesterase	641.423	86.3212	-2.89349	0.000105219	0.0021838
ec402290_2796	glpT	Cluster_2623	glycerol-3-phosphate transporter	8472.61	35.2902	-7.9074	3.56775e-15	6.34346e-12
ec402290_2797	glpA	Cluster_22417	glycerol-3-phosphate dehydrogenase, anaerobic, A subunit	3283.18	43.0029	-6.25451	1.70858e-12	5.36093e-10
ec402290_2798	glpB	Cluster_22418	glycerol-3-phosphate dehydrogenase, anaerobic, B subunit	987.416	8.35676	-6.88457	3.70697e-14	2.45927e-11
ec402290_2799	glpC	Cluster_2626	glycerol-3-phosphate dehydrogenase, anaerobic, C subunit	639.458	23.6181	-4.75889	2.94895e-09	3.21014e-07
ec402290_2803		Cluster_12598	YfaZ family protein	140.355	32.4817	-2.11138	0.000693458	0.00991664
ec402290_2805		Cluster_41267	histidine phosphatase super family protein	32.1527	7.69918	-2.06216	0.00282025	0.0304519
ec402290_2812	pmrD	Cluster_36452	signal transduction protein PmrD	310.68	62.9222	-2.30379	0.000565796	0.00833689
ec402290_2818	menD	Cluster_27304	2-succinyl-5-enolpyruvyl-6-hydroxy-3-cyclohexene-1-carboxylic-acid synthase	539.952	102.994	-2.39028	0.000747085	0.0104867
ec402290_282		Cluster_49304	cysteine-rich domain protein	123.357	19.3575	-2.67187	7.63049e-05	0.00165451
ec402290_2820	elaB	Cluster_27306	protein ElaB	30.226	211.207	2.8048	2.4347e-05	0.000618414
ec402290_2827	nuoN	Cluster_55878	NADH-quinone oxidoreductase subunit N	577.114	111.871	-2.36702	0.000813789	0.0112332
ec402290_2828	nuoM	Cluster_7513	NADH-quinone oxidoreductase subunit M	3120.99	449.429	-2.79584	0.000238222	0.00408577
ec402290_2829	nuoL	Cluster_22451	NADH-quinone oxidoreductase subunit L	2883.56	450.922	-2.6769	0.000379849	0.00604811
ec402290_2830	nuoK	Cluster_12623	NADH-quinone oxidoreductase subunit K	187.98	37.756	-2.3158	0.000296123	0.00486006
ec402290_2831	nuoJ	Cluster_46275	NADH-quinone oxidoreductase subunit J	666.669	138.462	-2.26748	0.00102663	0.0134217
ec402290_2832		Cluster_41293	NADH-quinone oxidoreductase, chain I family protein	841.865	181.739	-2.21172	0.00170937	0.0206399
ec402290_2833	nuoH	Cluster_27318	NADH-quinone oxidoreductase subunit H	1250.75	291.486	-2.1013	0.00269245	0.0293092
ec402290_2851		Cluster_31902	C4-dicarboxylate anaerobic carrier family protein	401.245	47.4006	-3.08151	1.6024e-05	0.000440577
ec402290_2866	purF	Cluster_22485	amidophosphoribosyltransferase	192.886	1443.42	2.90366	0.000118449	0.00235749
ec402290_2867	cvpA	Cluster_51451	colicin V production protein	52.2926	594.22	3.50632	2.6301e-06	9.54351e-05
ec402290_2898		Cluster_22517	outer membrane transport family protein	1146.58	282.417	-2.02144	0.003906	0.0399896
ec402290_2912	evgA	Cluster_64882	positive transcription regulator EvgA	352.384	1462.94	2.05365	0.00454198	0.0453687
ec402290_2913	evgS	Cluster_41379	sensor protein EvgS	735.937	3161.28	2.10285	0.00504034	0.0488821
ec402290_2921	lpxL	Cluster_12751	lipid A biosynthesis lauroyl (or palmitoleoyl) acyltransferase family protein	653.364	5622.34	3.10521	0.000103871	0.00216424
ec402290_2935	mntH	Cluster_41400	manganese transport protein MntH	114.82	1451.5	3.66009	1.55976e-06	6.46637e-05
ec402290_2936	nupC	Cluster_51577	nucleoside permease NupC	1896.1	415.509	-2.19008	0.00412014	0.0420151
ec402290_2965	cysP	Cluster_41427	thiosulfate-binding protein	19.8224	84.9236	2.09904	0.00227735	0.0256274
ec402290_2968	murQ	Cluster_41429	N-acetylmuramic acid 6-phosphate etherase	331.306	25.1799	-3.71782	4.46834e-07	2.20686e-05
ec402290_2969	murP	Cluster_2855	PTS system N-acetylmuramic acid-specific EIIBC component	246.473	34.4271	-2.83981	4.0208e-05	0.000944799
ec402290_2970		Cluster_36596	beta-lactamase family protein	195.939	46.743	-2.06758	0.00177352	0.0212583
ec402290_2995	tal	Cluster_27481	transaldolase	33.2462	186.959	2.49146	0.000140131	0.0026984
ec402290_2996	tkt	Cluster_41462	transketolase	35.0344	153.449	2.13092	0.000888919	0.0119183
ec402290_2999		Cluster_41465	glutamate synthase, small subunit domain protein	141.6	30.5501	-2.21257	0.00118922	0.015103
ec402290_3010	purC	Cluster_41477	phosphoribosylaminoimidazolesuccinocarboxamide synthase	162.901	1757.77	3.43167	6.40232e-06	0.000204491
ec402290_3036	purM	Cluster_41489	phosphoribosylformylglycinamidine cyclo-ligase	136.182	1621.07	3.57335	3.01975e-06	0.000108103
ec402290_3037	purN	Cluster_41490	phosphoribosylglycinamide formyltransferase	88.4205	550.422	2.63809	0.000235544	0.0040792
ec402290_308		Cluster_5458	homoserine/Threonine efflux family protein	63.9688	11.4255	-2.48511	0.000213149	0.00376469
ec402290_309		Cluster_20412	conserved hypothetical protein	23.8764	119.283	2.32073	0.000277124	0.00463379
ec402290_3120	purL	Cluster_22691	phosphoribosylformylglycinamidine synthase	599.819	3866.62	2.68847	0.000498769	0.00757959
ec402290_3141	eamB	Cluster_51734	cysteine/O-acetylserine efflux protein	31.7456	159.819	2.33181	0.00115957	0.0147617
ec402290_3142	grcA	Cluster_27583	autonomous glycyl radical cofactor GrcA	313.025	1437.37	2.19908	0.00516785	0.0497569
ec402290_3152		Cluster_7587	phage N-6-adenine-methyltransferase	0	6.24701	2.64317	0.00362503	0.037876
ec402290_3203		None	conserved hypothetical protein	10.6316	1.38366	-2.9418	0.00217443	0.0246774
ec402290_3238	nrdH	Cluster_60563	glutaredoxin-like protein NrdH	20.5876	922.163	5.48518	1.81042e-11	3.71414e-09
ec402290_3239	nrdI	Cluster_56238	NrdI protein	2.67283	157.833	5.88389	5.3726e-12	1.36464e-09
ec402290_3240		Cluster_27668	ribonucleoside-diphosphate reductase, alpha subunit	71.6888	2815.61	5.29556	2.90783e-10	4.70011e-08
ec402290_3241	nrdF	Cluster_56240	ribonucleoside-diphosphate reductase 2 subunit beta	24.4028	971.851	5.31562	6.50126e-11	1.15592e-08
ec402290_3269	srlA	Cluster_46682	glucitol/sorbitol permease IIC component	74.8988	9.7267	-2.94492	6.76717e-06	0.00021277
ec402290_3270	srlE	Cluster_8010	glucitol/sorbitol-specific phosphotransferase enzyme IIB component	73.021	16.4121	-2.15355	0.00105752	0.0137246
ec402290_3271		Cluster_46684	PTS system, glucitol/sorbitol-specific IIA component family protein	15.421	0.780876	-4.30366	1.29667e-05	0.000373861
ec402290_3374	sdaC	Cluster_41878	serine transporter	10377	507.049	-4.35511	1.89137e-07	9.79472e-06
ec402290_3375		Cluster_22982	L-serine ammonia-lyase	1463.24	69.8268	-4.38924	2.21702e-08	1.5161e-06
ec402290_3379	fucP	Cluster_22986	H+ symporter permease	93.7471	12.4392	-2.91388	1.25515e-05	0.000365845
ec402290_3422		Cluster_3346	acetyl-CoA C-acetyltransferase family protein	687.835	163.971	-2.06863	0.00432283	0.0436704
ec402290_3451		Cluster_27875	bacterial regulatory, Fis family protein	334.155	75.6492	-2.14312	0.00212691	0.0243977
ec402290_3486		Cluster_60786	conserved hypothetical protein	18.5307	113.104	2.60966	8.18953e-05	0.00175434
ec402290_3487	gcvP	Cluster_41964	glycine dehydrogenase	752.814	3997.56	2.40875	0.0016117	0.0196275
ec402290_3488	gcvH	Cluster_65379	glycine cleavage system H protein	177.997	712.858	2.00177	0.004636	0.0459636
ec402290_3498	serA	Cluster_36949	D-3-phosphoglycerate dehydrogenase	331.954	3241.52	3.28761	1.97622e-05	0.000516723
ec402290_3516		Cluster_3441	conserved hypothetical protein	46.9684	10.1377	-2.21196	0.000299107	0.00489398
ec402290_3517		Cluster_65405	putative aBC transporter ATP-binding protein BL0043	25.4963	3.90438	-2.70712	0.000198319	0.00354978
ec402290_3535	galP	Cluster_27944	galactose-proton symporter	432.629	93.1711	-2.21518	0.00257703	0.0284005
ec402290_3552	ansB	Cluster_27958	L-asparaginase 2	264.344	29.8651	-3.14588	1.08613e-05	0.000327311
ec402290_3560	nupG	Cluster_42020	nucleoside permease NupG	1434.46	91.1023	-3.97687	4.92359e-07	2.3875e-05
ec402290_3578		Cluster_16063	hypothetical protein	1.93747	15.5765	3.00712	0.00102606	0.0134217
ec402290_3579		None	hypothetical protein	2.61314	21.0974	3.01321	0.000440839	0.0068031
ec402290_3580		Cluster_18233	shET2 enterotoxin, N-terminal region family protein	40.3801	394.699	3.28904	4.96881e-06	0.000163603
ec402290_3581		None	hypothetical protein	4.66998	44.0031	3.23612	1.53213e-05	0.000425239
ec402290_3582		Cluster_46974	putativeT3SS effector protein NleB1	45.3079	290.267	2.67955	0.000110377	0.00225575
ec402290_3583		Cluster_4781	conserved hypothetical protein	19.8522	161.875	3.02751	8.4293e-06	0.000261406
ec402290_3589		Cluster_23838	conserved hypothetical protein	0.675668	15.1655	4.48833	5.5509e-05	0.00125994
ec402290_359	iraP	Cluster_10283	anti-adapter protein IraP	61.6135	314.146	2.35012	0.000580506	0.00853008
ec402290_3591	eprI	Cluster_42747	type III secretion apparatus needle protein	3.31865	20.9193	2.65617	0.00111165	0.0142247
ec402290_3592		Cluster_18950	type III secretion system regulator family protein	9.22059	59.0453	2.67889	8.82643e-05	0.0018757
ec402290_3594		None	secretion system effector C (SseC) like family protein	66.4327	561.054	3.07817	1.67608e-05	0.00045438
ec402290_3595	EspA	Cluster_46985	EspA	53.6057	475.445	3.14882	9.34187e-06	0.00028474
ec402290_3596		Cluster_42752	type III secretion effector delivery regulator, TyeA family	43.3513	400.166	3.20645	5.64982e-06	0.000181543
ec402290_3598	eae	Cluster_28711	intimin	449.61	2113.22	2.2327	0.00216525	0.0246257
ec402290_3599	cesT	Cluster_42755	Tir chaperone	143.787	1133.2	2.9784	3.74667e-05	0.000888211
ec402290_3600	tir	Cluster_37695	tir	293.615	1842.45	2.64963	0.000295747	0.00486006
ec402290_3601		Cluster_23850	IpaB/EvcA family protein	59.3286	253.128	2.09306	0.00189613	0.0223124
ec402290_3602		Cluster_37697	putative type III secretion system, chaperone for EspF,LEE associated	8.6643	50.6338	2.54694	0.00017949	0.0032697
ec402290_3603		Cluster_28717	SepQ family protein	18.5606	84.9239	2.19393	0.000621665	0.00901077
ec402290_3608		Cluster_3533	SepZ family protein	11.9829	110.186	3.20088	3.6098e-06	0.000126675
ec402290_3609		Cluster_14025	type III secretion apparatus protein, YscI/HrpB, C-terminal domain	15.3016	66.3746	2.11695	0.00108413	0.0139681
ec402290_3610		Cluster_28724	type III secretion apparatus lipoprotein, YscJ/HrcJ family	15.3314	106.487	2.79611	2.85986e-05	0.000699748
ec402290_3611		Cluster_47003	putative rOrf6	5.25612	48.7158	3.21232	1.10539e-05	0.000331245
ec402290_3612		Cluster_18971	type III secretion outer membrane pore, YscC/HrcC family	127.927	534.436	2.0627	0.00267451	0.0291735
ec402290_3614		Cluster_33161	conserved hypothetical protein	12.4796	71.4845	2.51807	0.000165122	0.00305819
ec402290_3617	epaR	Cluster_33164	type III secretion apparatus protein SpaR/YscT/HrcT	18.5606	75.2657	2.01975	0.00131571	0.0164356
ec402290_3619	epaP	Cluster_18979	type III secretion apparatus protein, YscR/HrcR family	6.69699	52.9901	2.98414	2.05085e-05	0.000533622
ec402290_3620		Cluster_28734	putative type III secretion system, LEE associated	21.9389	112.118	2.35345	0.000270496	0.00455443
ec402290_3621		Cluster_33168	type III secretion system subunit	26.0227	113.077	2.11946	0.000875083	0.0118169
ec402290_3622		Cluster_33169	conserved hypothetical protein	7.31297	36.0711	2.30231	0.00101942	0.0134217
ec402290_3623		Cluster_28737	putative EscE protein	8.6643	35.0436	2.01599	0.0034065	0.0359807
ec402290_3624		Cluster_18984	H-NS histone family protein	424.572	2292.89	2.43309	0.000831741	0.0113862
ec402290_3626		Cluster_42784	esterase-like activity of phytase family protein	4.64014	21.5358	2.2145	0.00302916	0.0323151
ec402290_3674		Cluster_23169	polysulphide reductase, NrfD family protein	80.5811	16.4532	-2.29207	0.000232517	0.00403989
ec402290_3675		Cluster_42066	tat (twin-arginine translocation) pathway signal sequence domain protein	88.2223	13.3845	-2.72058	1.67816e-05	0.00045438
ec402290_3676	hybO	Cluster_3575	hydrogenase-2 small chain	457.808	44.8798	-3.3506	2.03822e-06	7.93568e-05
ec402290_3680		Cluster_8269	aldo/keto reductase family protein	238.915	56.9355	-2.0691	0.00189111	0.0223124
ec402290_3733	dmlR	Cluster_42141	HTH-type transcriptional regulator DmlR	292.393	63.3468	-2.20657	0.000618243	0.00901013
ec402290_3747	aer	Cluster_56657	aerotaxis receptor	626.598	99.9935	-2.64763	0.000453913	0.00697743
ec402290_3749		Cluster_47134	putative tRNA binding domain protein	37.3002	5.64423	-2.72433	5.62924e-05	0.00126693
ec402290_3751	ebgA	Cluster_23260	evolved beta-galactosidase subunit alpha	251.352	22.1659	-3.50329	8.29578e-07	3.71846e-05
ec402290_3752		Cluster_60952	conserved hypothetical protein	23.2305	0	-4.53795	3.10635e-09	3.31328e-07
ec402290_3753	ygjI	Cluster_42159	inner membrane transporter YgjI	27.4338	4.20577	-2.70551	0.000179607	0.0032697
ec402290_3758		Cluster_52271	toxin-antitoxin system, toxin component, RelE family	17.0302	1.38366	-3.62153	4.65006e-05	0.00107374
ec402290_3789		Cluster_23291	serine dehydratase alpha chain family protein	491.665	60.6344	-3.01947	3.23907e-05	0.000785328
ec402290_3790	yhaO	Cluster_42192	inner membrane transport protein YhaO	683.72	116.556	-2.55238	0.000216363	0.00380885
ec402290_3794	ackA	Cluster_28136	acetate kinase	75.9517	13.3982	-2.50304	0.000114234	0.0022907
ec402290_3795	sdaC	Cluster_18411	serine transporter	202.996	40.5919	-2.32219	0.000938538	0.0125154
ec402290_3796	ilvA	Cluster_28138	threonine ammonia-lyase	713.532	10.398	-6.1006	1.61867e-12	5.36093e-10
ec402290_3797		Cluster_32651	bacterial regulatory helix-turn-helix, LysR family protein	286.73	3.72629	-6.26581	3.35229e-13	1.37547e-10
ec402290_3801		None	conserved hypothetical protein	22.346	4.93186	-2.17981	0.00291441	0.0312786
ec402290_3812		Cluster_23306	D-tagatose-bisphosphate aldolase, class II, non-catalytic subunit	111.949	14.8367	-2.91561	9.81212e-06	0.000297374
ec402290_3814		Cluster_42208	PTS system sorbose-specific iic component family protein	17.7954	3.72629	-2.25569	0.00270404	0.0293755
ec402290_3833		Cluster_32671	putative permease family protein	111.431	26.7005	-2.06121	0.00173982	0.0209485
ec402290_3840		Cluster_28169	conserved hypothetical protein	936.537	91.3487	-3.35788	2.70373e-06	9.7444e-05
ec402290_3841		Cluster_61029	peptidase U32 family protein	128.762	28.5773	-2.17177	0.000555181	0.00820315
ec402290_3894		Cluster_47269	radical SAM superfamily protein	220.868	54.6202	-2.01568	0.00149134	0.0184566
ec402290_3896	gltB	Cluster_23381	glutamate synthase [NADPH] large chain	354.119	8305.11	4.55169	5.35524e-08	3.24601e-06
ec402290_3897	gltD	Cluster_23382	glutamate synthase [NADPH] small chain	74.8284	960.123	3.68156	9.75793e-07	4.2663e-05
ec402290_3899		Cluster_47272	conserved hypothetical protein	10.5421	48.3459	2.19723	0.00100003	0.0132034
ec402290_3904	nanA	Cluster_56805	N-acetylneuraminate lyase	46.6998	9.91851	-2.23522	0.000787478	0.0109671
ec402290_3917		Cluster_23400	conserved hypothetical protein	529.962	77.9644	-2.765	0.000132585	0.00257166
ec402290_3997	bfr	Cluster_42386	bacterioferritin	54.9165	353.463	2.68625	0.000127882	0.0024895
ec402290_3998		Cluster_23484	type IV leader peptidase family protein	9.28028	68.32	2.88007	2.37484e-05	0.000606095
ec402290_3999	bfd	Cluster_23486	bacterioferritin-associated ferredoxin	110.34	822.524	2.8981	6.43237e-05	0.00142959
ec402290_4045		Cluster_32860	conserved hypothetical protein	115.008	23.0564	-2.31849	0.000193874	0.00348189
ec402290_4082	gntT	Cluster_32894	high-affinity gluconate transporter	527.22	96.7191	-2.44653	0.000541777	0.00804968
ec402290_4092	glpD	Cluster_28414	aerobic glycerol-3-phosphate dehydrogenase	1837.53	75.5807	-4.6036	3.06782e-08	2.02022e-06
ec402290_4093		Cluster_32905	putative membrane protein	103.912	4.26057	-4.60817	3.23195e-10	5.07036e-08
ec402290_4094		Cluster_32906	conserved hypothetical protein	57.7982	7.87727	-2.87526	2.74399e-05	0.000677612
ec402290_4101	glgB	Cluster_42483	1,4-alpha-glucan branching enzyme	117.157	530.531	2.179	0.0016735	0.0203336
ec402290_4104	gntU	Cluster_18691	low-affinity gluconate transporter	147.73	28.55	-2.3714	0.000397764	0.00625862
ec402290_4105	gntK	Cluster_52605	thermoresistant gluconokinase	326.492	44.4004	-2.8784	4.95605e-05	0.00113947
ec402290_4125	livF	Cluster_42501	high-affinity branched-chain amino acid transport ATP-binding protein LivF	7.98863	34.112	2.09426	0.00189911	0.0223124
ec402290_4127		Cluster_23601	ABC transporter family protein	38.3531	175.026	2.19016	0.000679583	0.00974769
ec402290_4131		None	conserved hypothetical protein	10.6018	96.692	3.18909	2.29295e-06	8.73615e-05
ec402290_4149	nikA	Cluster_42524	nickel ABC transporter, nickel/metallophore periplasmic binding protein	1498.5	81.4713	-4.20108	4.79358e-08	3.00811e-06
ec402290_4150	nikB	Cluster_23623	nickel ABC transporter, permease subunit NikB	86.5236	4.15098	-4.38157	5.87775e-09	5.13966e-07
ec402290_4151	nikC	Cluster_28465	nickel ABC transporter, permease subunit NikC	65.2902	7.80876	-3.0637	4.8233e-06	0.000159798
ec402290_4152	nikD	Cluster_13818	nickel import ATP-binding protein NikD	37.946	5.58944	-2.76317	7.33822e-05	0.00160418
ec402290_4153	nikE	Cluster_13819	nickel import ATP-binding protein NikE	41.2945	7.15119	-2.52969	0.000183926	0.00333694
ec402290_4169	dtpB	Cluster_37491	dipeptide and tripeptide permease B	868.997	88.746	-3.2916	1.20778e-05	0.000355927
ec402290_4202	yhjE	Cluster_57101	inner membrane metabolite transport protein YhjE	28.5762	209.769	2.87591	1.92574e-05	0.000506005
ec402290_4204	yhjH	Cluster_61391	cyclic di-GMP phosphodiesterase YhjH	50.9222	9.79521	-2.37815	0.000276628	0.00463379
ec402290_4208	dctA	Cluster_18783	aerobic C4-dicarboxylate transport protein	1334.28	136.79	-3.28602	1.40116e-05	0.000395439
ec402290_4209		Cluster_18783	putative transcriptional regulator	88.8383	8.23346	-3.43161	6.24953e-07	2.8987e-05
ec402290_4227		Cluster_37569	oligopeptide/dipeptide ABC transporter, ATP-binding, C-terminal domain protein	64.6934	809.51	3.64536	9.66673e-07	4.26135e-05
ec402290_4228		Cluster_23696	oligopeptide/dipeptide ABC transporter, ATP-binding, C-terminal domain protein	28.9534	620.894	4.42254	9.19633e-09	7.10916e-07
ec402290_4229	dppC	Cluster_61409	dipeptide transport system permease protein DppC	16.4739	217.55	3.7231	1.84987e-07	9.67375e-06
ec402290_4230		Cluster_57117	binding--dependent transport system inner membrane component family protein	8.48523	261.964	4.94827	2.6713e-10	4.45272e-08
ec402290_4231		None	conserved hypothetical protein	7.31297	115.762	3.98456	3.87191e-08	2.48829e-06
ec402290_4232		Cluster_61411	bacterial extracellular solute-binding, 5 Middle family protein	237.323	7686.39	5.01738	3.29402e-09	3.37891e-07
ec402290_4242	yhjX	Cluster_28548	inner membrane protein YhjX	257.836	12.2201	-4.39913	2.15038e-08	1.50923e-06
ec402290_4247	yiaD	Cluster_42613	inner membrane lipoprotein YiaD	996.367	104.692	-3.25052	1.53864e-05	0.000425239
ec402290_4251		Cluster_37583	helix-turn-helix family protein	44.5833	244.346	2.45435	0.000220237	0.00385161
ec402290_4253	hokA	Cluster_61423	protein HokA	38.5214	9.56233	-2.01023	0.0026053	0.0285353
ec402290_426		Cluster_25214	bacterial extracellular solute-binding, 5 Middle family protein	317.472	48.9623	-2.69688	0.00012727	0.00248666
ec402290_4309	lldP	Cluster_23761	L-lactate permease	1043.73	169.807	-2.61979	0.000752378	0.0105333
ec402290_4310		Cluster_8832	bacterial regulatory, GntR family protein	189.453	34.2901	-2.46598	0.000509084	0.00769251
ec402290_4311	lldD	Cluster_37633	L-lactate dehydrogenase [cytochrome]	310.059	43.962	-2.81821	0.000114092	0.0022907
ec402290_4351		Cluster_66112	conserved hypothetical protein	293.778	48.8117	-2.58943	0.000238157	0.00408577
ec402290_4360		Cluster_23809	uracil-xanthine permease family protein	101.853	854.501	3.0686	2.09223e-05	0.000537229
ec402290_4366		Cluster_56506	putative 23S rRNA pseudouridine synthase	50.8028	10.4528	-2.28102	0.000368473	0.00588454
ec402290_4381	ade	Cluster_28748	adenine deaminase	69.1843	16.3436	-2.08172	0.00097079	0.0128491
ec402290_4390	emrD	Cluster_23891	multidrug resistance protein D	89.8697	6.49361	-3.79074	7.77769e-08	4.46088e-06
ec402290_4391		Cluster_47833	putative DNA-binding transcriptional regulator	52.1052	8.94582	-2.54214	7.98106e-05	0.00172332
ec402290_4403	ibpB	Cluster_8956	small heat shock protein IbpB	59.6271	10.0418	-2.56995	0.000148026	0.00281989
ec402290_4404	ibpA	Cluster_42808	small heat shock protein IbpA	1023.29	139.654	-2.87329	0.000239068	0.00408714
ec402290_4465	asnA	Cluster_42863	aspartate--ammonia ligase	43.5495	3015.22	6.11346	7.19848e-12	1.66942e-09
ec402290_4466		Cluster_33248	VWA domain containing CoxE-like family protein	105.7	772.272	2.86913	0.000120707	0.00239349
ec402290_4469		Cluster_33251	RbsD / FucU transport family protein	3967.3	30.0706	-7.04366	4.61056e-14	2.45927e-11
ec402290_4470	ccmA	Cluster_42868	heme ABC exporter, ATP-binding protein CcmA	1800.89	13.9873	-7.00846	1.27424e-14	1.6992e-11
ec402290_4471		Cluster_37835	branched-chain amino acid transport system / permease component family protein	1485.9	58.2371	-4.67325	2.09282e-08	1.48841e-06
ec402290_4473	rbsK	Cluster_37837	ribokinase	857.638	103.733	-3.04749	3.46989e-05	0.000829972
ec402290_4475	rbsR	Cluster_42872	ribose operon repressor	950.113	124.173	-2.93575	5.32416e-05	0.00121364
ec402290_4502	emrD	Cluster_23891	multidrug resistance protein D	80.7983	6.37031	-3.66489	1.28909e-07	6.94547e-06
ec402290_4503		Cluster_47833	putative DNA-binding transcriptional regulator	39.5361	7.20598	-2.4559	0.000205149	0.00364756
ec402290_4515	ibpB	Cluster_8956	small heat shock protein IbpB	68.2914	9.26094	-2.88247	2.63771e-05	0.000660541
ec402290_4516	ibpA	Cluster_42808	small heat shock protein IbpA	954.233	140.599	-2.76275	0.00036588	0.00586067
ec402290_4577	asnA	Cluster_42863	aspartate--ammonia ligase	33.6831	2938.72	6.44702	1.06447e-12	3.78524e-10
ec402290_4578		Cluster_33248	VWA domain containing CoxE-like family protein	112.953	773.327	2.77535	0.000191972	0.00345939
ec402290_4581		Cluster_33251	RbsD / FucU transport family protein	3901.18	34.0982	-6.83807	1.53267e-13	6.81273e-11
ec402290_4582	ccmA	Cluster_42868	heme ABC exporter, ATP-binding protein CcmA	1820.81	15.4257	-6.8831	2.34286e-14	2.0828e-11
ec402290_4583		Cluster_37835	branched-chain amino acid transport system / permease component family protein	1557.48	50.5927	-4.94415	4.56579e-09	4.34891e-07
ec402290_4585	rbsK	Cluster_37837	ribokinase	823.925	101.158	-3.02591	3.95271e-05	0.00093291
ec402290_4587	rbsR	Cluster_42872	ribose operon repressor	896.835	123.077	-2.86528	6.81974e-05	0.00149698
ec402290_4595	ilvB	Cluster_28854	acetolactate synthase, large subunit, biosynthetic type	333.879	2193.68	2.71596	0.000282186	0.00468904
ec402290_4596	ilvM	Cluster_14164	acetolactate synthase isozyme 2 small subunit	96.5882	613.003	2.66598	0.00014799	0.00281989
ec402290_4660	metE	Cluster_24046	5-methyltetrahydropteroyltriglutamate--homocysteine S-methyltransferase	125.384	1259.76	3.32872	8.60094e-06	0.000265187
ec402290_4662	udp	Cluster_61689	uridine phosphorylase	19777.8	1209.33	-4.0316	1.57332e-06	6.46637e-05
ec402290_4663	rmuC	Cluster_9089	DNA recombination protein RmuC	1018.33	221.358	-2.20176	0.0020251	0.0233832
ec402290_467		Cluster_54140	copper-translocating P-type ATPase	365.48	1771.46	2.27708	0.00357475	0.0374612
ec402290_4722		Cluster_9149	formate dehydrogenase, gamma subunit	208.527	41.8659	-2.31638	0.000462096	0.00708282
ec402290_4723	fdxH	Cluster_28978	formate dehydrogenase, beta subunit	516.119	71.8406	-2.84483	6.69731e-05	0.00147618
ec402290_4724		Cluster_61749	formate dehydrogenase, alpha subunit	5675.95	943.901	-2.58815	0.000699058	0.00996999
ec402290_4725		Cluster_37959	molybdopterin oxidoreductase family protein	1454.64	277.334	-2.39097	0.000728952	0.0103136
ec402290_4748	cpxP	Cluster_4386	periplasmic protein CpxP	457.765	2855.46	2.64104	0.000844993	0.0115274
ec402290_4759	glpX	Cluster_57488	fructose-1,6-bisphosphatase, class II	762.239	139.558	-2.44938	0.000655754	0.00945349
ec402290_4760	glpK	Cluster_4374	glycerol kinase	8995.37	174.286	-5.68965	4.98961e-10	7.19313e-08
ec402290_4761	glpF	Cluster_4373	glycerol uptake facilitator protein	3150.83	76.8273	-5.35797	6.04027e-10	8.47863e-08
ec402290_4768		Cluster_29018	periplasmic binding and sugar binding domain of LacI family protein	1579.09	313.488	-2.33261	0.0018518	0.0219989
ec402290_4785	ptsP	Cluster_29036	phosphoenolpyruvate-protein phosphotransferase	85.3514	18.5767	-2.19992	0.000813979	0.0112332
ec402290_480		Cluster_11720	putative rhsE core protein with extension	0	7.2197	2.85194	0.000872657	0.0118169
ec402290_4842	purD	Cluster_24222	phosphoribosylamine--glycine ligase	262.895	3192.63	3.60219	6.78118e-06	0.00021277
ec402290_4844	purH	Cluster_43110	phosphoribosylaminoimidazolecarboxamide formyltransferase/IMP cyclohydrolase	537.931	5881.24	3.45063	1.72012e-05	0.000462122
ec402290_4849	aceB	Cluster_24227	malate synthase A	33.1268	134.023	2.01641	0.00158944	0.0194451
ec402290_4857	pepE	Cluster_57575	peptidase E	274.973	51.757	-2.40946	0.000337474	0.0054548
ec402290_4872	psiE	Cluster_29116	protein PsiE	15.2121	109.049	2.84169	2.59723e-05	0.000656569
ec402290_4874		Cluster_43139	binding--dependent transport system inner membrane component family protein	991.392	146.12	-2.7623	0.000166223	0.00306793
ec402290_4875		Cluster_61880	binding--dependent transport system inner membrane component family protein	2340.63	246.455	-3.2475	2.09493e-05	0.000537229
ec402290_4876	malE	Cluster_33534	maltose-binding periplasmic protein	10499.6	1174.25	-3.16052	8.01244e-05	0.00172332
ec402290_4877	malK	Cluster_29120	maltose/maltodextrin import ATP-binding protein MalK	10942	345.517	-4.98498	7.00805e-09	5.93348e-07
ec402290_4878	lamB	Cluster_24256	maltoporin	11629.3	819.494	-3.82688	2.47417e-06	9.13042e-05
ec402290_4880		Cluster_29122	maltose operon periplasmic family protein	4999.18	458.401	-3.44701	1.18282e-05	0.000350509
ec402290_4900	aphA	Cluster_24281	class B acid phosphatase	786.35	133.009	-2.56365	0.000330083	0.00536788
ec402290_4909		None	conserved hypothetical protein	10.4525	158.806	3.92534	4.03671e-08	2.56331e-06
ec402290_4918	nrfC	Cluster_43191	cytochrome c nitrite reductase, Fe-S protein	6.66714	0.479484	-3.79751	0.00171032	0.0206399
ec402290_4938	phnN	Cluster_48235	phosphonate metabolism protein/1,5-bisphosphokinase (PRPP-forming) PhnN	10.5421	1.38366	-2.9296	0.00214302	0.0245297
ec402290_4954	proP	Cluster_24349	proline/betaine transporter	409.738	1756.14	2.09963	0.00382414	0.0395198
ec402290_4957	eptA	Cluster_43240	phosphoethanolamine transferase EptA	171.276	30.0432	-2.51121	0.000154759	0.00289645
ec402290_4959	adiY	Cluster_24355	HTH-type transcriptional regulator AdiY	125.859	27.5225	-2.19313	0.00071232	0.0101051
ec402290_4961	melR	Cluster_14510	melibiose operon regulatory protein	646.406	87.2938	-2.88849	7.39408e-05	0.0016098
ec402290_4970		Cluster_66597	conserved hypothetical protein	7.34281	41.0303	2.48229	0.000284936	0.00470541
ec402290_4972		Cluster_43253	conserved hypothetical protein	639.972	76.9641	-3.05575	1.2789e-05	0.000370741
ec402290_501	arcC	Cluster_25284	carbamate kinase	6.57761	29.5912	2.16953	0.00215079	0.024566
ec402290_502	purK	Cluster_39183	phosphoribosylaminoimidazole carboxylase, ATPase subunit	51.3782	234.51	2.19042	0.00124057	0.0156544
ec402290_503	purE	Cluster_49500	N5-carboxyaminoimidazole ribonucleotide mutase	175.786	745.807	2.08499	0.00260284	0.0285353
ec402290_5042		Cluster_43311	conserved hypothetical protein	819.437	69.1692	-3.56643	1.70917e-06	6.90659e-05
ec402290_5092		None	putative predicted protein	63.8494	9.65819	-2.72485	1.33721e-05	0.000383477
ec402290_5093	treC	Cluster_24491	alpha,alpha-phosphotrehalase	1631.22	13.1653	-6.95307	4.37341e-14	2.45927e-11
ec402290_5094	treB	Cluster_24492	PTS system trehalose-specific EIIBC component	3932.3	12.6858	-8.27601	2.42133e-16	1.29154e-12
ec402290_5096	mgtA	Cluster_29345	magnesium-translocating P-type ATPase	908.137	98.1576	-3.20974	1.78659e-05	0.000476482
ec402290_5098	pyrI	Cluster_4907	aspartate carbamoyltransferase, regulatory subunit	17.1495	83.0745	2.27624	0.000403963	0.00631888
ec402290_5099	pyrB	Cluster_29348	aspartate carbamoyltransferase	64.5441	353.519	2.45343	0.000356266	0.00572387
ec402290_5179	tsr	Cluster_43446	methyl-accepting chemotaxis protein I	301.479	27.7006	-3.44407	1.82796e-06	7.16935e-05
ec402290_5181		Cluster_14742	bacterial regulatory, GntR family protein	365.474	61.4288	-2.57278	0.000114016	0.0022907
ec402290_5183		Cluster_62211	sulfatase family protein	931.492	136.023	-2.77569	0.000211609	0.00374991
ec402290_5190		Cluster_66808	bacterial regulatory, LuxR family protein	31.9247	248.826	2.96239	2.07357e-05	0.000536914
ec402290_5191	fhuF	Cluster_43458	siderophore-iron reductase FhuF	645.562	5324.09	3.04391	9.66122e-05	0.00202972
ec402290_5192		Cluster_19702	conserved hypothetical protein	115.784	630.032	2.44399	0.000427201	0.00664342
ec402290_5205		Cluster_48476	radical SAM superfamily protein	221.389	52.9078	-2.06503	0.00180434	0.0215793
ec402290_5206		Cluster_66821	conserved hypothetical protein	2479.95	265.073	-3.22585	1.37003e-05	0.000390788
ec402290_5208	deoC	Cluster_33836	deoxyribose-phosphate aldolase	2323.11	140.393	-4.04851	6.24365e-07	2.8987e-05
ec402290_5209	deoA	Cluster_33837	thymidine phosphorylase	895.077	121.132	-2.88543	9.66533e-05	0.00202972
ec402290_5210	deoB	Cluster_24617	phosphopentomutase	3723.33	473.581	-2.97491	0.000153444	0.00289212
ec402290_5211	deoD	Cluster_5057	purine nucleoside phosphorylase	2360.55	502.94	-2.23067	0.00328272	0.0347421
ec402290_5231	thrA	Cluster_24639	bifunctional aspartokinase/homoserine dehydrogenase 1	253.17	3321.98	3.71386	2.45999e-06	9.13042e-05
ec402290_5232	thrB	Cluster_53614	homoserine kinase	52.184	439.113	3.07292	1.72408e-05	0.000462122
ec402290_5233	thrC	Cluster_24641	threonine synthase	42.3175	327.201	2.95085	2.63648e-05	0.000660541
ec402290_5250		Cluster_63761	putative dsORF-h1	0.675668	7.64439	3.50002	0.00383788	0.0395198
ec402290_526		Cluster_11841	putative DNA-binding transcriptional regulator	73.0401	686.609	3.23273	1.53553e-05	0.000425239
ec402290_5279		Cluster_42732	hypothetical protein	346.367	70.0598	-2.30564	0.00120974	0.0153272
ec402290_5287		Cluster_48546	glycosyl transferase 2 family protein	362.843	1533.94	2.07983	0.00487684	0.0478181
ec402290_5288		Cluster_48547	polysaccharide biosynthesis/export family protein	138.16	654.744	2.2446	0.00195322	0.0228475
ec402290_5309	repA	Cluster_43625	regulatory protein RepA	17.0302	2.76732	-2.62153	0.00112554	0.0143627
ec402290_536	cusS	Cluster_39198	sensor kinase CusS	66.5711	334.16	2.32757	0.00110366	0.0141853
ec402290_537	cusR	Cluster_39199	transcriptional regulatory protein CusR	75.1757	351.093	2.22351	0.00183286	0.0218225
ec402290_539	cusC	Cluster_39200	cation efflux system protein CusC	94.3547	1274.43	3.75561	1.48938e-06	6.2554e-05
ec402290_540	cusF	Cluster_44152	cation efflux system protein CusF	16.8618	435.838	4.69196	2.87412e-09	3.21014e-07
ec402290_541	cusB	Cluster_30102	cation efflux system protein CusB	15.9773	370.587	4.53572	7.25137e-09	6.04356e-07
ec402290_542	cusA	Cluster_30103	cation efflux system protein CusA	37.151	369.327	3.31343	6.54266e-06	0.000207729
ec402290_5466		Cluster_24888	MerC mercury resistance family protein	11.1879	0.301392	-5.21415	3.32776e-05	0.00080318
ec402290_5467	merA	Cluster_148	mercuric reductase	17.1495	1.98645	-3.10991	0.000283714	0.00469979
ec402290_5488		Cluster_26004	bacterial regulatory helix-turn-helix, AraC family protein	227.318	1584.84	2.80155	0.000138967	0.00268569
ec402290_5493		Cluster_7878	putative membrane protein	276.172	1832.32	2.73003	0.000244304	0.00415006
ec402290_552		Cluster_25313	Hok/Gef family protein	3.2888	47.2362	3.84426	1.45923e-06	6.17741e-05
ec402290_553		Cluster_62889	4'-phosphopantetheinyl transferase superfamily protein	11.2177	700.556	5.96465	2.2164e-12	6.47935e-10
ec402290_554	fepA	Cluster_25315	ferrienterobactin receptor	50.4256	7180.67	7.15382	3.08021e-14	2.34712e-11
ec402290_555		None	conserved hypothetical protein	2.67283	556.081	7.70078	1.17818e-15	3.14222e-12
ec402290_556	FeS	Cluster_25316	enterochelin esterase	71.5503	1044.46	3.86765	3.36044e-07	1.691e-05
ec402290_557		Cluster_5689	MbtH-like family protein	4.6103	79.6906	4.11148	5.23673e-08	3.24239e-06
ec402290_558	entF	Cluster_5690	enterobactin synthase component F	264.073	8467.82	5.00299	4.33574e-09	4.20488e-07
ec402290_560	fepE	Cluster_54210	ferric enterobactin (Enterochelin) transport	12.5989	179.944	3.83618	9.99996e-08	5.67444e-06
ec402290_564	fepB	Cluster_5696	ferrienterobactin-binding periplasmic protein	117.832	499.269	2.08308	0.0022905	0.0257211
ec402290_565	entC	Cluster_25325	isochorismate synthase EntC	70.2181	1965.09	4.80661	2.7099e-09	3.1423e-07
ec402290_566		Cluster_5698	(2,3-dihydroxybenzoyl) adenylate synthase	87.6959	2555.27	4.86482	2.92185e-09	3.21014e-07
ec402290_567	entB	Cluster_58522	isochorismatase	25.2874	1111.19	5.45754	3.46979e-11	6.60995e-09
ec402290_568		Cluster_54219	2,3-dihydro-2,3-dihydroxybenzoate dehydrogenase	20.0313	1093.24	5.77022	5.68679e-12	1.37879e-09
ec402290_569	ybdB	Cluster_58524	esterase YbdB	26.0526	586.179	4.49184	5.80739e-09	5.13966e-07
ec402290_595		Cluster_62929	transporter, anaerobic C4-dicarboxylate uptake C family protein	790	166.052	-2.25021	0.000864043	0.0117572
ec402290_605		Cluster_62938	conserved hypothetical protein	411.515	98.4728	-2.06315	0.00503683	0.0488821
ec402290_626	RihA	Cluster_15532	pyrimidine-specific ribonucleoside hydrolase RihA	1100.62	200.987	-2.45315	0.000757948	0.0105835
ec402290_631		None	conserved hypothetical protein	11.2476	620.686	5.78618	1.00868e-11	2.24179e-09
ec402290_647	asnB	Cluster_62971	asparagine synthase	96.5393	2817.22	4.86701	7.40476e-09	6.07646e-07
ec402290_658		Cluster_39352	outer membrane porin, OprD family protein	261.191	24.3442	-3.42345	2.3355e-06	8.83515e-05
ec402290_66	leuD	Cluster_20121	3-isopropylmalate dehydratase small subunit	24.0853	215.248	3.15978	4.51237e-06	0.000150431
ec402290_67	leuC	Cluster_25856	3-isopropylmalate dehydratase large subunit	100.374	1488.31	3.89023	3.97962e-07	1.98386e-05
ec402290_675		Cluster_44268	conserved hypothetical protein	8.54492	44.5648	2.38276	0.000832515	0.0113862
ec402290_68	leuB	Cluster_20123	3-isopropylmalate dehydrogenase	44.1655	826.826	4.22659	3.67535e-08	2.39077e-06
ec402290_69	leuA	Cluster_38754	2-isopropylmalate synthase	109.187	1931.34	4.14473	1.12389e-07	6.31033e-06
ec402290_698	sdhD	Cluster_39382	succinate dehydrogenase, hydrophobic membrane anchor protein	340.757	76.389	-2.15731	0.00200708	0.0233241
ec402290_699	sdhA	Cluster_20601	succinate dehydrogenase, flavoprotein subunit	3396.36	772.766	-2.13589	0.00416639	0.0422845
ec402290_74	ilvB	Cluster_38756	acetolactate synthase, large subunit, biosynthetic type	66.9591	433.415	2.6944	0.000113622	0.0022907
ec402290_75	ilvN	Cluster_62331	acetolactate synthase, small subunit	11.3968	48.0445	2.07574	0.00152469	0.0188257
ec402290_758		Cluster_11438	conserved hypothetical protein	0	8.28825	3.05107	0.000889291	0.0119183
ec402290_768		Cluster_49719	LpxR	137.316	594.056	2.1131	0.00238763	0.0266994
ec402290_8	DNAK	Cluster_25800	chaperone protein DNAK	20492.5	4017.52	-2.35072	0.00452735	0.0453687
ec402290_804		Cluster_15705	putativeT3SS effector protein EspJ	82.6893	934.507	3.49843	1.57598e-06	6.46637e-05
ec402290_806	bioA	Cluster_25537	adenosylmethionine-8-amino-7-oxononanoate transaminase	38.6408	752.055	4.28264	1.71994e-08	1.23975e-06
ec402290_807	bioB	Cluster_39493	biotin synthase	39.3463	2691.36	6.09597	2.31314e-12	6.47935e-10
ec402290_808	bioF	Cluster_39494	8-amino-7-oxononanoate synthase	9.86641	565.493	5.84084	2.42945e-12	6.47935e-10
ec402290_809	bioC	Cluster_34698	malonyl-CoA O-methyltransferase BioC	5.8721	278.116	5.56567	1.06587e-11	2.27415e-09
ec402290_810	bioD	Cluster_25541	dethiobiotin synthase	8.54492	313.146	5.19563	6.1506e-11	1.13129e-08
ec402290_824	ybhQ	Cluster_10663	inner membrane protein YbhQ	451.298	75.4848	-2.57982	0.000324689	0.0052963
ec402290_836		Cluster_34732	PKHD-type hydroxylase Sbal_3634	28.0199	199.904	2.83479	4.58112e-05	0.00106242
ec402290_837	fiu	Cluster_54407	catecholate siderophore receptor Fiu	103.076	3216.47	4.96369	3.61487e-09	3.62335e-07
ec402290_838		None	conserved hypothetical protein	1.99716	44.6607	4.48299	2.05013e-07	1.05148e-05
ec402290_843		Cluster_58722	amino ABC transporter, permease, 3-TM region, His/Glu/Gln/Arg/opine family domain protein	127.528	649.059	2.34754	0.00111205	0.0142247
ec402290_844		Cluster_58723	bacterial extracellular solute-binding, 3 family protein	418.625	3463.95	3.04869	0.000108648	0.00222895
ec402290_847	ompX	Cluster_58726	outer membrane protein X	4315.73	852.662	-2.33956	0.00203722	0.0234699
ec402290_849		Cluster_63108	conserved hypothetical protein	195.67	956.67	2.2896	0.00159707	0.0194937
ec402290_875		Cluster_5974	putative undecaprenyl-diphosphatase YbjG	193.423	48.4419	-1.99744	0.00461222	0.0458985
ec402290_888	potF	Cluster_58766	putrescine-binding periplasmic protein	133.59	667.076	2.32004	0.000738441	0.0103927
ec402290_889		Cluster_25661	polyamine ABC transporter, ATP-binding family protein	13.9204	62.6072	2.16913	0.000802311	0.0111446
ec402290_905	poxB	Cluster_25677	pyruvate dehydrogenase [ubiquinone]	49.7797	229.948	2.20768	0.000710022	0.0100994
ec402290_943	serC	Cluster_39689	phosphoserine transaminase	347.137	1480.17	2.09219	0.00346957	0.0365023
ec402290_944	aroA	Cluster_39690	3-phosphoshikimate 1-carboxyvinyltransferase	379.794	1739.86	2.19568	0.00258605	0.0284412

## Sheet: 401588
Genes of EPEC isolate 401588 that exhibited significant differential expression in DMEM vs. LB
Locus ID	Gene ID	LS-BSR Cluster ID	Predicted Protein Function	Read Counts (LB)	Read Counts (DMEM)	LFC (DMEM/LB)	p-value	FDR
ec401588_1000		Cluster_39623	conserved hypothetical protein	1545.58	335.446	-2.20399	0.000610895	0.0109224
ec401588_1022		Cluster_30427	conserved hypothetical protein	45.7523	278.873	2.60769	8.23105e-05	0.00239764
ec401588_104		Cluster_321	bacterial regulatory, GntR family protein	6588.78	848.615	-2.95683	6.03458e-06	0.000260744
ec401588_1093	ompF	Cluster_30453	outer membrane protein F	3952.12	16228.3	2.03782	0.00116294	0.0183837
ec401588_1096		None	conserved hypothetical protein	5.3678	35.2524	2.71532	0.000168879	0.00413037
ec401588_1111	rmf	Cluster_15920	ribosome modulation factor	40.3657	227.932	2.4974	0.000268775	0.00590507
ec401588_1206		Cluster_19767	transposase, Mutator family protein	16.5059	81.6953	2.30727	0.000478599	0.0091233
ec401588_1209		None	hypothetical protein	7.3163	32.9346	2.17042	0.0023518	0.0304852
ec401588_1219		Cluster_30514	YccJ-like family protein	17.0776	121.582	2.83175	2.20049e-05	0.000745723
ec401588_1220	wrbA	Cluster_16030	quinone oxidoreductase, type IV	94.0812	542.84	2.52855	0.000110444	0.00301396
ec401588_1230	putA	Cluster_26024	bifunctional protein PutA	1558.79	358.871	-2.11889	0.000587399	0.0106492
ec401588_1242		Cluster_1369	NAD binding domain of 6-phosphogluconate dehydrogenase family protein	217.503	890.22	2.03313	0.00168406	0.0237858
ec401588_1246	ycdZ	Cluster_39851	inner membrane protein YcdZ	221.073	35.2465	-2.64897	0.000111882	0.00302141
ec401588_1250	csgD	Cluster_50168	CsgBAC operon transcriptional regulatory protein	5.82671	45.6156	2.96878	3.43387e-05	0.00112687
ec401588_1263		Cluster_63338	MsyB family protein	36.4686	199.12	2.44891	0.000173544	0.00422453
ec401588_1268		Cluster_39870	YceI-like domain protein	131.272	1299.66	3.3075	6.58176e-07	4.49032e-05
ec401588_1269		Cluster_21151	conserved hypothetical protein	49.1527	247.774	2.33368	0.000378029	0.00762677
ec401588_1319	fhuE	Cluster_39918	FhuE receptor domain protein	16.141	87.71	2.44201	0.00022183	0.00511194
ec401588_1330	bhsA	Cluster_11148	multiple stress resistance protein BhsA	10.2014	50.7958	2.31594	0.000571345	0.0104679
ec401588_1331		Cluster_21209	putative L,D-transpeptidase YcfS	163.554	811.682	2.31115	0.000315332	0.00657679
ec401588_1359		Cluster_39958	beta family protein	1788.55	77309.4	5.43378	4.60766e-13	3.98178e-10
ec401588_1370	iraM	Cluster_1470	anti-adapter protein IraM	424.229	74.294	-2.51353	0.000279662	0.0060168
ec401588_1448		Cluster_21261	conserved hypothetical protein	549.08	2344.75	2.09434	0.000673044	0.0118296
ec401588_1494		Cluster_19920	SpoVR like family protein	58.6621	537.367	3.19541	2.76224e-06	0.000140414
ec401588_1530	chaB	Cluster_40099	cation transport regulator ChaB	111.215	606.926	2.44817	0.000184203	0.00440135
ec401588_1531		Cluster_40100	ChaC-like family protein	11.1005	45.0578	2.02116	0.00258323	0.0326685
ec401588_1537	narK	Cluster_30847	nitrite extrusion protein 1	596.543	29.7867	-4.32389	3.85797e-09	6.89779e-07
ec401588_1538		Cluster_40107	nitrate reductase, alpha subunit	5471.59	86.5709	-5.98193	8.29504e-16	8.60196e-13
ec401588_1539	narH	Cluster_40108	nitrate reductase, beta subunit	608.647	18.4996	-5.04004	3.27809e-11	2.12461e-08
ec401588_1540	narJ	Cluster_26242	nitrate reductase molybdenum cofactor assembly chaperone	61.5998	4.62526	-3.73532	9.48547e-07	5.62751e-05
ec401588_1541	narI	Cluster_40110	respiratory nitrate reductase, gamma subunit	37.4316	5.45836	-2.77772	0.000200954	0.00475775
ec401588_1638	mppA	Cluster_6645	periplasmic murein peptide-binding protein	1085.48	219.529	-2.30584	0.00041838	0.00827977
ec401588_1650		Cluster_45158	putative diguanylate cyclase YdaM	70.4923	617.342	3.13053	3.18551e-06	0.00015582
ec401588_1688		Cluster_40245	conserved hypothetical protein	4.43116	37.3739	3.07628	5.52631e-05	0.00167567
ec401588_1695		Cluster_1310	transposase IS66 family protein	12.6089	60.6862	2.26693	0.000941453	0.0155956
ec401588_1696		Cluster_30616	cysteine protease, YopT-type domain protein	412.297	2818.5	2.77317	1.51426e-05	0.00055684
ec401588_1698		Cluster_18794	transposase IS200 like family protein	2.40742	20.5391	3.09282	0.000276878	0.00600675
ec401588_1714		Cluster_11698	conserved hypothetical protein	6.78215	39.046	2.52536	0.000315838	0.00657679
ec401588_1729		Cluster_21555	TonB-dependent siderophore receptor family protein	2028.55	388.958	-2.38277	0.000295967	0.00626363
ec401588_1730		Cluster_21556	conserved hypothetical protein	2216.15	17133.6	2.9507	4.06045e-06	0.000193151
ec401588_1740	pptA	Cluster_40287	tautomerase PptA	39.9256	228.443	2.51645	0.000135872	0.0035378
ec401588_1750		Cluster_21573	molybdopterin oxidoreductase family protein	126.818	10.6371	-3.57559	5.19307e-07	3.79241e-05
ec401588_1751		Cluster_21574	formate dehydrogenase, alpha subunit	192.484	38.4808	-2.32253	0.000432277	0.00845794
ec401588_1752	fdxH	Cluster_1853	formate dehydrogenase, beta subunit	80.2611	14.2462	-2.49412	0.000243887	0.00552207
ec401588_1758		Cluster_50634	30S ribosomal subunit S22 family protein	504.938	8160.93	4.01456	2.35158e-09	4.77689e-07
ec401588_1759		Cluster_11753	biofilm-dependent modulation family protein	26.3613	110.016	2.06123	0.00112156	0.0177838
ec401588_1762	osmC	Cluster_11754	peroxiredoxin OsmC	30.2583	348.641	3.52634	4.30598e-07	3.33232e-05
ec401588_1771		Cluster_26471	peptidase M16 inactive domain protein	233.745	2476.54	3.40531	2.22854e-07	1.86371e-05
ec401588_1772		Cluster_26472	TonB-dependent Receptor Plug domain protein	157.257	1452.15	3.207	1.11206e-06	6.4787e-05
ec401588_1773	yddA	Cluster_21591	inner membrane ABC transporter ATP-binding protein YddA	114.044	784.624	2.78241	2.03605e-05	0.000703793
ec401588_1820	tam	Cluster_40362	trans-aconitate 2-methyltransferase	13.2182	67.452	2.35133	0.000336937	0.00688485
ec401588_1837		Cluster_26519	bacterial OB fold family protein	2.42623	23.6856	3.28722	8.17933e-05	0.00239603
ec401588_1846		Cluster_40387	zinc-binding dehydrogenase family protein	36.1226	230.102	2.6713	6.3289e-05	0.00189684
ec401588_1863	ynfM	Cluster_21680	inner membrane transport protein YnfM	125.521	665.293	2.40607	0.000333611	0.00688485
ec401588_1873		Cluster_59516	putative arginine/ornithine antiporter	410.416	84.6441	-2.27761	0.000632132	0.0112247
ec401588_1926	sodB	Cluster_26602	superoxide dismutase [Fe]	3036.82	501.436	-2.59843	3.79247e-05	0.00123673
ec401588_1931	cfa	Cluster_45661	cyclopropane-fatty-acyl-phospholipid synthase	211.364	843.533	1.99672	0.00147257	0.0218776
ec401588_1949	sufE	Cluster_59591	cysteine desulfuration protein SufE	74.0432	775.564	3.38881	7.81936e-07	4.94432e-05
ec401588_1950	sufS	Cluster_6908	cysteine desulfurase	315.376	2876.94	3.18939	1.24219e-06	7.07777e-05
ec401588_1951	sufD	Cluster_21804	FeS assembly protein SufD	169.765	1638.4	3.27068	9.55104e-07	5.62751e-05
ec401588_1952	sufC	Cluster_40489	FeS assembly ATPase SufC	115.646	1124.6	3.28162	8.82944e-07	5.38596e-05
ec401588_1953	sufB	Cluster_40490	FeS assembly protein SufB	245.549	2502.19	3.3491	3.12437e-07	2.49229e-05
ec401588_1954	sufA	Cluster_64024	FeS assembly scaffold SufA	57.6502	499.434	3.1149	4.66318e-06	0.000212093
ec401588_1955		Cluster_6913	conserved hypothetical protein	15.1479	297.655	4.29645	5.06267e-09	8.38153e-07
ec401588_1993		Cluster_16831	conserved hypothetical protein	331.788	59.487	-2.47961	0.00029746	0.00626964
ec401588_1994	pfkB	Cluster_2093	6-phosphofructokinase isozyme 2	42.98	194.006	2.17436	0.00093518	0.0155414
ec401588_1995		Cluster_2094	conserved hypothetical protein	21.3959	360.481	4.07452	1.75719e-08	2.20309e-06
ec401588_1999	ydjM	Cluster_59641	inner membrane protein YdjM	1187.99	241.513	-2.29834	0.000282802	0.00605922
ec401588_2002	katE	Cluster_21854	catalase HPII	41.7236	369.279	3.14578	3.9042e-06	0.000187438
ec401588_2009		Cluster_50835	SmpA / OmlA family protein	78.8957	448.736	2.50785	0.000141548	0.00363329
ec401588_202		None	conserved hypothetical protein	3421.87	846.855	-2.0146	0.00136318	0.0206656
ec401588_2055		Cluster_59696	PrkA serine kinase C-terminal domain protein	70.3155	706.077	3.32791	8.33765e-07	5.1616e-05
ec401588_2056		Cluster_21905	conserved hypothetical protein	10.2014	115.38	3.49954	6.90002e-07	4.58082e-05
ec401588_2078	yeaZ	Cluster_26745	tRNA threonylcarbamoyl adenosine modification protein YeaZ	304.956	76.1359	-2.00195	0.0026312	0.0331135
ec401588_2082		Cluster_40610	putative cytoplasmic protein	25.3682	112.23	2.14537	0.000873689	0.0146604
ec401588_2088		Cluster_21932	conserved hypothetical protein	201.877	1038.94	2.36356	0.000256248	0.00575171
ec401588_2094		Cluster_64210	conserved hypothetical protein	160.127	37.1909	-2.1062	0.00165347	0.023683
ec401588_2098	mgrB	None	protein MgrB	822.781	168.014	-2.29192	0.000608912	0.0109224
ec401588_2109		Cluster_16936	conserved hypothetical protein	21.4148	300.259	3.80953	7.76796e-08	7.32306e-06
ec401588_2112		None	conserved hypothetical protein	103.786	468.603	2.17475	0.000866867	0.0146407
ec401588_2120	yebE	Cluster_12188	inner membrane protein YebE	115.402	591.289	2.3572	0.00030611	0.00642583
ec401588_2123	purT	Cluster_40648	phosphoribosylglycinamide formyltransferase 2	37.0028	347.823	3.23264	4.78759e-06	0.000213997
ec401588_2147		Cluster_50962	pentapeptide repeats family protein	301.717	1604.04	2.41044	0.000159115	0.00399692
ec401588_2188	otsA	Cluster_2291	alpha,alpha-trehalose-phosphate synthase	32.6657	184.682	2.4992	0.000136463	0.0035378
ec401588_2189	otsB	Cluster_55486	trehalose-phosphatase	22.0241	159.516	2.85655	1.88586e-05	0.000666656
ec401588_2194		Cluster_55490	ferritin-like domain protein	67.2799	441.881	2.71541	4.88946e-05	0.00153647
ec401588_22	carB	Cluster_20082	carbamoyl-phosphate synthase large chain	219.56	1375.11	2.64686	7.44439e-05	0.00219548
ec401588_2273		Cluster_22048	alpha amylase, catalytic domain protein	41.78	197.633	2.24194	0.000550733	0.0101984
ec401588_2297		Cluster_40811	Mu-like prophage FluMu gp41 family protein	2.42623	22.482	3.21199	0.000136218	0.0035378
ec401588_2299		Cluster_40813	phage major tail tube protein	0.477721	8.78784	4.20127	0.00196636	0.0267497
ec401588_2316		Cluster_40830	conserved hypothetical protein	0.477721	8.50965	4.15486	0.00279952	0.0348094
ec401588_2346	rcsA	Cluster_17045	colanic acid capsular biosynthesis activation protein A	14.1925	77.8167	2.45495	0.000175666	0.00425621
ec401588_2359		Cluster_26956	DJ-1/PfpI family protein	36.984	204.391	2.46636	0.000164564	0.00406333
ec401588_2362	uraH	Cluster_17062	hydroxyisourate hydrolase	28.084	186.592	2.73206	6.95617e-05	0.00207286
ec401588_2363	yedY	Cluster_22086	sulfoxide reductase catalytic subunit YedY	8.73066	46.1647	2.40263	0.000581625	0.0105815
ec401588_2390		Cluster_2361	putative non-LEE-encoded type III effector F	348.087	1418.51	2.02686	0.00135778	0.0206454
ec401588_2391		Cluster_26987	putative tyrosine protein kinase	208.227	906.021	2.12139	0.000894614	0.0149631
ec401588_2411		Cluster_40929	putative predicted protein	48.6938	197.634	2.02102	0.00156311	0.0227661
ec401588_2416		Cluster_22118	prepilin-type N-terminal cleavage/methylation domain protein	2.40742	16.1906	2.7496	0.001604	0.0231664
ec401588_2493		None	conserved hypothetical protein	13.7712	78.0891	2.50346	0.000160339	0.00399692
ec401588_2498	yeeF	Cluster_22161	inner membrane transport protein YeeF	1019.85	201.208	-2.34159	0.000335004	0.00688485
ec401588_2505	hisC	Cluster_41011	histidinol-phosphate transaminase	111.693	543.214	2.28198	0.00095687	0.0158005
ec401588_2507	hisH	Cluster_64513	imidazole glycerol phosphate synthase, glutamine amidotransferase subunit	16.5059	89.448	2.43807	0.000440594	0.00858827
ec401588_2508	hisA	Cluster_46060	1-(5-phosphoribosyl)-5-[(5-phosphoribosylamino)methylideneamino]imidazole-4-carboxamide isomerase	33.1434	199.702	2.59105	0.000203943	0.00478482
ec401588_2540	fcl	Cluster_22202	GDP-L-fucose synthase	8.8059	36.822	2.06402	0.00270282	0.0339324
ec401588_2543	wcaE	Cluster_41050	colanic acid biosynthesis glycosyltransferase WcaE	4.90888	23.5026	2.25935	0.00188364	0.0257018
ec401588_2547	wcaA	Cluster_27101	colanic acid biosynthesis glycosyltransferase WcaA	8.30936	38.9508	2.22884	0.00122817	0.0191233
ec401588_2557		Cluster_22219	Hsp70 family protein	355.331	73.8152	-2.26717	0.000557296	0.0102832
ec401588_2572		Cluster_27124	conserved hypothetical protein	5.31137	44.5981	3.06983	2.37631e-05	0.000800075
ec401588_2583	fbaB	Cluster_41088	fructose-bisphosphate aldolase class 1	114.541	1222.51	3.41592	4.26194e-07	3.33232e-05
ec401588_2614		Cluster_41119	histidine kinase-, DNA gyrase B-, and HSP90-like ATPase family protein	2579.71	541.565	-2.252	0.000267487	0.00590179
ec401588_2640	cdd	Cluster_22321	cytidine deaminase	2484.21	128.115	-4.27728	7.16518e-10	1.95534e-07
ec401588_2647	mglA	Cluster_27190	galactose/methyl galactoside import ATP-binding protein MglA	198.831	40.0504	-2.31165	0.000431047	0.00845794
ec401588_2648	mglB	Cluster_41152	D-galactose-binding periplasmic protein	476.199	118.766	-2.00344	0.00186235	0.0255457
ec401588_2653	cirA	Cluster_22333	colicin I receptor	6995.85	42981.9	2.61916	5.269e-05	0.00164577
ec401588_2666	pfkB	Cluster_27209	1-phosphofructokinase	48.8706	258.89	2.4053	0.000622696	0.0110951
ec401588_2667		Cluster_36361	phosphocarrier, HPr family protein	95.7476	644.646	2.7512	9.35612e-05	0.0026509
ec401588_2675	yeiU	Cluster_60077	inner membrane protein YeiU	723.779	162.367	-2.15629	0.00121123	0.019031
ec401588_2722		Cluster_51340	nitrate reductase cytochrome c-type subunit family protein	33.685	5.36465	-2.65055	0.000272202	0.00595514
ec401588_2724		Cluster_27245	MauM/NapG ferredoxin-type family protein	26.9593	4.43931	-2.60238	0.000459123	0.00884964
ec401588_2761	glpT	Cluster_2623	glycerol-3-phosphate transporter	2945.59	147.349	-4.32124	4.09238e-10	1.4146e-07
ec401588_2762	glpA	Cluster_22417	glycerol-3-phosphate dehydrogenase, anaerobic, A subunit	669.47	67.4228	-3.31171	9.19761e-07	5.5453e-05
ec401588_2763	glpB	Cluster_22418	glycerol-3-phosphate dehydrogenase, anaerobic, B subunit	307.401	21.1804	-3.85932	6.73642e-08	6.59025e-06
ec401588_2764	glpC	Cluster_2626	glycerol-3-phosphate dehydrogenase, anaerobic, C subunit	226.47	19.8876	-3.50938	6.88297e-07	4.58082e-05
ec401588_2773		Cluster_22427	NUDIX domain protein	418.917	102.138	-2.03615	0.00253931	0.0324645
ec401588_2774		Cluster_41267	histidine phosphatase super family protein	218.744	46.8133	-2.22425	0.00105632	0.0172776
ec401588_2789	elaB	Cluster_27306	protein ElaB	15.5692	201.8	3.69615	1.79503e-07	1.52578e-05
ec401588_2859		Cluster_31941	fimbrial family protein	3.84058	21.646	2.49471	0.00221383	0.0291338
ec401588_286	gpt	Cluster_34124	xanthine phosphoribosyltransferase	5773.85	1052.08	-2.45628	0.000105312	0.00292002
ec401588_2860		None	hypothetical protein	0	12.1173	3.599	3.82475e-05	0.00123946
ec401588_2866		Cluster_22517	outer membrane transport family protein	3741.48	562.305	-2.73418	1.58802e-05	0.000579852
ec401588_2899	lpxL	Cluster_12751	lipid A biosynthesis lauroyl (or palmitoleoyl) acyltransferase family protein	713.052	3205.47	2.16846	0.000545433	0.0101365
ec401588_2912		Cluster_31984	conserved hypothetical protein	68.3106	389.552	2.51164	0.000217992	0.00506855
ec401588_2913	mntH	Cluster_41400	manganese transport protein MntH	220.388	3068.23	3.79929	2.20905e-08	2.54532e-06
ec401588_2948	cysA	Cluster_22574	sulfate ABC transporter, ATP-binding family protein	28.6558	164.351	2.51988	0.000397635	0.00796038
ec401588_2949	cysW	Cluster_41425	sulfate ABC transporter, permease protein CysW	13.5831	135.772	3.3213	6.35545e-06	0.000272339
ec401588_2950	cysT	Cluster_27447	sulfate ABC transporter, permease protein CysT	6.74453	95.0762	3.81729	7.67315e-07	4.91176e-05
ec401588_2951	cysP	Cluster_41427	thiosulfate-binding protein	27.8132	461.977	4.05398	6.62961e-08	6.59025e-06
ec401588_2985	tal	Cluster_27481	transaldolase	48.2725	368.054	2.93064	1.51224e-05	0.00055684
ec401588_2986	tkt	Cluster_41462	transketolase	34.9979	205.677	2.55504	0.000118494	0.00315072
ec401588_2994	tibC	Cluster_41469	glycosyltransferase TibC	16.5999	68.9206	2.05376	0.0020911	0.0278009
ec401588_2995		None	conserved hypothetical protein	1.98613	15.7265	2.98516	0.00109723	0.0175942
ec401588_3004	purC	Cluster_41477	phosphoribosylaminoimidazolesuccinocarboxamide synthase	161.764	1108.4	2.77652	2.55825e-05	0.000855777
ec401588_3016	purM	Cluster_41489	phosphoribosylformylglycinamidine cyclo-ligase	210.811	1095.49	2.37756	0.000220378	0.00510116
ec401588_3036	ndk	Cluster_12890	nucleoside diphosphate kinase	24285.8	4168.39	-2.54255	0.000105011	0.00292002
ec401588_3069	purL	Cluster_22691	phosphoribosylformylglycinamidine synthase	413.877	2174.3	2.39327	0.00026172	0.00580497
ec401588_3073		Cluster_56155	helix-turn-helix domain, RpiR family protein	202.005	36.8176	-2.45593	0.000257926	0.00576443
ec401588_3075		None	conserved hypothetical protein	8.74947	0.554914	-3.97886	0.00200751	0.0269662
ec401588_3103		None	conserved hypothetical protein	1196.24	207.495	-2.52736	0.000101879	0.00287088
ec401588_3112	raiA	Cluster_41580	ribosome-associated inhibitor A	3874.57	20910.3	2.43211	0.000109941	0.00301396
ec401588_316	rpmE	Cluster_38986	ribosomal protein L31	111.832	14.3414	-2.96308	3.23353e-05	0.00106789
ec401588_3184		Cluster_9744	conserved hypothetical protein	2.92276	20.1687	2.78671	0.000722608	0.0126152
ec401588_3185		Cluster_27636	conserved hypothetical protein	5.86433	29.141	2.31301	0.00173358	0.0243205
ec401588_3224		Cluster_41691	putative protein TraJ	87.7279	17.3912	-2.33468	0.000492974	0.00932872
ec401588_3225		Cluster_41692	traY domain protein	7.73759	41.4428	2.42117	0.000799602	0.0137739
ec401588_3271		Cluster_17917	phage integrase family protein	1.98613	13.8758	2.80454	0.00278571	0.0347209
ec401588_3276	sepA	Cluster_27647	serine protease SepA autotransporter	473.536	5894.28	3.63777	3.77476e-08	4.16429e-06
ec401588_3280		None	hypothetical protein	9.76134	86.5006	3.14756	8.09731e-06	0.000322958
ec401588_3281		None	putative predicted protein	76.8907	718.243	3.22359	2.89762e-06	0.000144463
ec401588_3288		Cluster_22846	conserved hypothetical protein	17.4049	145.639	3.06483	6.42051e-06	0.000272872
ec401588_3290		Cluster_56230	proteolipid membrane potential modulator family protein	54.0052	313.664	2.53805	0.000118251	0.00315072
ec401588_3296		Cluster_36754	conserved hypothetical protein	36.0097	674.542	4.22745	3.08425e-09	5.92291e-07
ec401588_3299		Cluster_27665	alkylhydroperoxidase AhpD family core domain protein	30.4276	369.766	3.60316	4.41282e-07	3.34825e-05
ec401588_3300	nrdH	Cluster_60563	glutaredoxin-like protein NrdH	62.2393	691.585	3.47401	4.6943e-07	3.47714e-05
ec401588_3301	nrdI	Cluster_56238	NrdI protein	13.6207	86.1331	2.66076	8.92286e-05	0.00254563
ec401588_3302		Cluster_27668	ribonucleoside-diphosphate reductase, alpha subunit	465.365	3006.59	2.69169	1.93571e-05	0.000678151
ec401588_3303	nrdF	Cluster_56240	ribonucleoside-diphosphate reductase 2 subunit beta	146.668	1750.92	3.57749	7.50821e-08	7.20927e-06
ec401588_3319		None	conserved hypothetical protein	39.4929	8.50965	-2.21442	0.00122255	0.0191112
ec401588_3383	cysD	Cluster_22932	sulfate adenylyltransferase, small subunit	36.1038	165.276	2.19466	0.00184008	0.0253745
ec401588_3388		Cluster_13125	sulfite reductase [NADPH] flavoprotein, alpha-component	38.5864	222.247	2.526	0.000387281	0.00778315
ec401588_3390	queD	Cluster_41841	queuosine biosynthesis protein QueD	36.4498	8.14215	-2.16243	0.00319787	0.0389224
ec401588_3428	sdaC	Cluster_41878	serine transporter	14642.3	846.353	-4.11274	1.68116e-09	3.77236e-07
ec401588_3430		Cluster_22982	L-serine ammonia-lyase	1295.88	92.0278	-3.81572	2.0702e-08	2.43954e-06
ec401588_3477		Cluster_3346	acetyl-CoA C-acetyltransferase family protein	551.394	126.179	-2.12761	0.00125491	0.019423
ec401588_3478	yqeG	Cluster_13207	inner membrane transport protein YqeG	920.075	217.32	-2.08193	0.001558	0.0227556
ec401588_351		Cluster_20412	conserved hypothetical protein	18.0519	73.9279	2.03397	0.00150003	0.0220956
ec401588_3529	serA	Cluster_36949	D-3-phosphoglycerate dehydrogenase	235.021	2616.12	3.47657	1.3742e-07	1.20767e-05
ec401588_3580	nupG	Cluster_42020	nucleoside permease NupG	3448.97	170.031	-4.3423	4.73797e-10	1.5354e-07
ec401588_3584		Cluster_42023	type II secretion system (T2SS), M family protein	357.013	55.774	-2.67831	5.41551e-05	0.0016714
ec401588_3597		Cluster_42036	conserved hypothetical protein	587.2	4629.1	2.97881	4.47905e-06	0.000207356
ec401588_3598		None	conserved hypothetical protein	0	13.0427	3.70517	2.02024e-05	0.000703016
ec401588_3599	glcA	Cluster_42037	glycolate permease GlcA	14.6138	66.7888	2.19227	0.00135742	0.0206454
ec401588_3629	hybO	Cluster_3575	hydrogenase-2 small chain	129.406	32.4632	-1.99503	0.00145826	0.0217899
ec401588_3632		Cluster_42069	prolyl oligopeptidase family protein	2.44504	16.4688	2.75181	0.00130285	0.0200453
ec401588_3661		Cluster_23201	ABC transporter family protein	160.921	681.56	2.08249	0.00125876	0.0194246
ec401588_3663		Cluster_42098	TonB-dependent siderophore receptor family protein	182.908	1665.13	3.18645	1.15299e-06	6.64249e-05
ec401588_3694	glgS	Cluster_42128	glycogen synthesis protein GlgS	39.1206	163.566	2.06387	0.0015944	0.0230921
ec401588_3724	ygjG	Cluster_60948	putrescine aminotransferase	44.2062	188.097	2.08915	0.0012521	0.019423
ec401588_3725		Cluster_47134	putative tRNA binding domain protein	67.72	15.3575	-2.14064	0.0017421	0.0243205
ec401588_3727	ebgA	Cluster_23260	evolved beta-galactosidase subunit alpha	449.548	54.3903	-3.04705	8.99442e-06	0.000352873
ec401588_3728		Cluster_60952	conserved hypothetical protein	59.674	8.14069	-2.87388	5.9513e-05	0.00179404
ec401588_3729	ygjI	Cluster_42159	inner membrane transporter YgjI	61.3027	13.2301	-2.21213	0.00142824	0.0215273
ec401588_3730		Cluster_42160	conserved hypothetical protein	74.2313	12.0265	-2.62581	0.000164571	0.00406333
ec401588_3739		Cluster_42168	integral membrane, TerC family protein	49.5552	213.618	2.10793	0.00136708	0.0206656
ec401588_3766	pflB	Cluster_60987	formate acetyltransferase	400.226	82.6968	-2.27491	0.000539969	0.010071
ec401588_3767	ackA	Cluster_28136	acetate kinase	322.583	27.2874	-3.56336	4.45572e-07	3.34825e-05
ec401588_3769	ilvA	Cluster_28138	threonine ammonia-lyase	437.537	84.3571	-2.37482	0.000276192	0.00600675
ec401588_3772		Cluster_47180	conserved hypothetical protein	43.8677	7.21534	-2.60402	0.0002546	0.00573958
ec401588_384	iraP	Cluster_10283	anti-adapter protein IraP	145.333	593.02	2.02872	0.00173708	0.0243205
ec401588_386	psiF	Cluster_49361	phosphate starvation-inducible protein PsiF	71.064	319.774	2.16986	0.000753908	0.01303
ec401588_3860	gltB	Cluster_23381	glutamate synthase [NADPH] large chain	198.334	2673.84	3.75291	4.50523e-08	4.76727e-06
ec401588_3861	gltD	Cluster_23382	glutamate synthase [NADPH] small chain	55.5512	559.189	3.33145	2.22365e-06	0.000115296
ec401588_3880		Cluster_52412	conserved hypothetical protein	56.7775	463.013	3.02766	6.93488e-06	0.000289008
ec401588_391		Cluster_54045	conserved hypothetical protein	204.45	1087.79	2.41158	0.00012258	0.00323629
ec401588_3912	dusB	Cluster_28268	tRNA-dihydrouridine synthase B	4985.57	1118.02	-2.15681	0.000668323	0.0117866
ec401588_3913	fis	Cluster_13609	DNA-binding protein Fis	1434.93	308.737	-2.21654	0.000731093	0.0127205
ec401588_3923		Cluster_42341	conserved hypothetical protein	213.184	51.3463	-2.05377	0.00223648	0.0292244
ec401588_394		Cluster_39059	conserved hypothetical protein	44.037	8.14215	-2.43523	0.000824266	0.014105
ec401588_4064	glpD	Cluster_28414	aerobic glycerol-3-phosphate dehydrogenase	1430.39	67.433	-4.40681	5.47144e-10	1.60964e-07
ec401588_4065		Cluster_32905	putative membrane protein	71.8427	5.82879	-3.62357	1.83077e-06	9.88807e-05
ec401588_4066		Cluster_32906	conserved hypothetical protein	23.4573	3.2387	-2.85655	0.00075259	0.01303
ec401588_4071	glgA	Cluster_18685	glycogen synthase	83.466	334.972	2.00478	0.00275637	0.0345211
ec401588_4115	nikA	Cluster_42524	nickel ABC transporter, nickel/metallophore periplasmic binding protein	1532.24	295.593	-2.37395	0.00012296	0.00323629
ec401588_4116	nikB	Cluster_23623	nickel ABC transporter, permease subunit NikB	138.705	33.5774	-2.04646	0.00150683	0.0221328
ec401588_4117	nikC	Cluster_28465	nickel ABC transporter, permease subunit NikC	201.632	18.0354	-3.48282	5.44761e-07	3.92303e-05
ec401588_4118	nikD	Cluster_13818	nickel import ATP-binding protein NikD	193.304	10.0822	-4.261	9.44135e-09	1.43981e-06
ec401588_4119	nikE	Cluster_13819	nickel import ATP-binding protein NikE	238.605	13.3194	-4.16302	1.40233e-08	1.86438e-06
ec401588_4132	dtpB	Cluster_37491	dipeptide and tripeptide permease B	674.627	68.3642	-3.30278	1.95713e-06	0.000104616
ec401588_414	tsx	Cluster_20470	nucleoside-specific channel-forming protein TSX	6268.53	687.901	-3.18785	1.30378e-06	7.3243e-05
ec401588_4143	slp	Cluster_18751	outer membrane protein SLP	78.7264	827.505	3.39385	6.27625e-07	4.33898e-05
ec401588_4144		Cluster_57084	bacterial regulatory, LuxR family protein	127.289	2816.05	4.4675	1.15923e-10	4.67948e-08
ec401588_4145	hemS	Cluster_23648	hemin transport protein HemS	799.794	11343.3	3.82607	1.06952e-08	1.54041e-06
ec401588_4146		Cluster_32975	TonB-dependent hemoglobin/transferrin/lactoferrin receptor family protein	4916.22	117039	4.5733	3.25173e-10	1.2043e-07
ec401588_4147		None	conserved hypothetical protein	308.108	7251.53	4.55677	5.9992e-11	3.03462e-08
ec401588_4148		None	hypothetical protein	104.798	761.214	2.86069	1.89004e-05	0.000666656
ec401588_4149		Cluster_28491	periplasmic binding family protein	942.329	4728.36	2.32704	0.000224385	0.00514795
ec401588_4150		Cluster_42553	putative heme utilization radical SAM enzyme HutW	793.647	4191.35	2.40085	0.000160161	0.00399692
ec401588_4151		Cluster_42554	conserved hypothetical protein	212.496	1668.57	2.9731	7.58026e-06	0.000311934
ec401588_4152		Cluster_42555	NmrA-like family protein	148.534	866.693	2.54473	0.000138672	0.00357718
ec401588_4153		Cluster_28495	FecCD transport family protein	250.229	1127.64	2.17199	0.000911184	0.0151913
ec401588_4154	hmuV	Cluster_23655	hemin import ATP-binding protein HmuV	79.2304	392.346	2.308	0.000580454	0.0105815
ec401588_4163	gadX	Cluster_23666	HTH-type transcriptional regulator GadX	37.0969	224.001	2.59413	8.93549e-05	0.00254563
ec401588_4174	yhjE	Cluster_57101	inner membrane metabolite transport protein YhjE	26.3801	125.632	2.25168	0.00069041	0.0120938
ec401588_4179	dctA	Cluster_18783	aerobic C4-dicarboxylate transport protein	1054.33	221.26	-2.25251	0.000424101	0.00836108
ec401588_4195	yhjV	Cluster_61406	inner membrane transport protein YhjV	1012.49	248.764	-2.02505	0.00174488	0.0243205
ec401588_4199		Cluster_37569	oligopeptide/dipeptide ABC transporter, ATP-binding, C-terminal domain protein	225.395	1021.59	2.18029	0.00119425	0.0188212
ec401588_4200		Cluster_23696	oligopeptide/dipeptide ABC transporter, ATP-binding, C-terminal domain protein	40.9186	408.26	3.31866	4.52727e-06	0.000207734
ec401588_4201	dppC	Cluster_61409	dipeptide transport system permease protein DppC	45.2745	257.134	2.50575	0.00035385	0.00719495
ec401588_4202		Cluster_57117	binding--dependent transport system inner membrane component family protein	25.6766	242.713	3.24072	6.60162e-06	0.000278288
ec401588_4203		Cluster_61411	bacterial extracellular solute-binding, 5 Middle family protein	275.924	5988.3	4.4398	1.17325e-10	4.67948e-08
ec401588_4204		Cluster_42600	conserved hypothetical protein	0.974253	11.9328	3.6145	0.00110831	0.0176817
ec401588_4215	yhjX	Cluster_28548	inner membrane protein YhjX	478.607	80.483	-2.57209	0.0001549	0.00395644
ec401588_4220	yiaD	Cluster_42613	inner membrane lipoprotein YiaD	3350.23	275.278	-3.6053	5.76186e-08	5.85789e-06
ec401588_4224		Cluster_37583	helix-turn-helix family protein	70.1838	1164.51	4.05244	4.08818e-09	7.06574e-07
ec401588_4226	hokA	Cluster_61423	protein HokA	128.88	16.9285	-2.9285	2.11984e-05	0.000727906
ec401588_4271	lldP	Cluster_23761	L-lactate permease	1529.82	375.411	-2.02682	0.00168112	0.0237858
ec401588_4298		Cluster_42689	glycosyl transferases group 1 family protein	1176.73	285.58	-2.04281	0.00149391	0.0220956
ec401588_4308	rph	Cluster_23798	ribonuclease PH	464.97	89.4553	-2.3779	0.000372994	0.00755458
ec401588_4313		Cluster_66112	conserved hypothetical protein	547.38	97.0352	-2.49596	0.000167938	0.00412681
ec401588_4320		Cluster_23809	uracil-xanthine permease family protein	84.8803	523.49	2.62466	7.45237e-05	0.00219548
ec401588_4356		None	putative membrane protein	33.6211	231.569	2.784	4.10653e-05	0.00132251
ec401588_4357		Cluster_23838	EspF repeat family protein	26.8014	309.544	3.52976	7.29228e-07	4.72631e-05
ec401588_4358		Cluster_23838	conserved hypothetical protein	154.459	1412.59	3.19305	1.66302e-06	9.07658e-05
ec401588_4359	eprI	Cluster_42747	type III secretion apparatus needle protein	414.453	4364.67	3.39659	2.32446e-07	1.89709e-05
ec401588_4360		Cluster_18950	type III secretion system regulator family protein	186.534	2489.36	3.73827	2.69094e-08	3.03315e-06
ec401588_4361		Cluster_23842	enterobacterial EspB family protein	1460.14	20390.6	3.80373	1.81304e-08	2.20309e-06
ec401588_4362		Cluster_28707	secretion system effector C (SseC) like family protein	1781.47	26188	3.87776	1.31452e-08	1.84211e-06
ec401588_4363	EspA	Cluster_28708	EspA	871.114	15007.7	4.1067	1.74613e-09	3.77236e-07
ec401588_4364		Cluster_42752	type III secretion effector delivery regulator, TyeA family	491.607	4610.08	3.22921	8.36208e-07	5.1616e-05
ec401588_4365		Cluster_23846	type III secretion apparatus protein, YscD/HrpQ family	227.599	1677.1	2.8814	1.24685e-05	0.000472002
ec401588_4366	eae	Cluster_28711	intimin	1483.72	25826.7	4.12157	2.39536e-09	4.77689e-07
ec401588_4367	cesT	Cluster_42755	Tir chaperone	961.55	16086.7	4.06437	3.4585e-09	6.4044e-07
ec401588_4368	tir	Cluster_28713	Tir	3918.4	50549.2	3.68935	9.97116e-08	9.07026e-06
ec401588_4369		None	conserved hypothetical protein	57.7443	650.795	3.49445	6.19536e-07	4.33898e-05
ec401588_4370		Cluster_23850	IpaB/EvcA family protein	286.667	2612.42	3.18794	1.31371e-06	7.3243e-05
ec401588_4371		Cluster_28715	putative type III secretion system, chaperone for EspF,LEE associated	34.0236	260.625	2.93737	1.70897e-05	0.000615348
ec401588_4372		Cluster_23852	putative LEE-encoded effector EspH	320.059	1640.82	2.35801	0.000192864	0.00458715
ec401588_4373		Cluster_28717	SepQ family protein	409.152	2019.43	2.30324	0.000227734	0.00520176
ec401588_4374		Cluster_23854	putative type III secretion system, LEE associated	118.708	522.018	2.13668	0.000870333	0.0146515
ec401588_4376	ssaV	Cluster_28720	secretion system apparatus protein SsaV	1579.6	6946.17	2.13666	0.00056469	0.0103827
ec401588_4377		Cluster_28721	putative type III secretion system, LEE associated	183.517	797.109	2.11886	0.000990739	0.0163079
ec401588_4378		Cluster_28724	type III secretion apparatus lipoprotein, YscJ/HrcJ family	423.665	4419.52	3.38289	2.34164e-07	1.89709e-05
ec401588_4379		Cluster_47003	putative rOrf6	50.3527	416.898	3.04955	7.72699e-06	0.000313003
ec401588_4380		Cluster_18971	type III secretion outer membrane pore, YscC/HrcC family	797.067	5751.98	2.85129	7.65909e-06	0.000312696
ec401588_4381		Cluster_8911	type III secretion low calcium response chaperone LcrH/SycD	166.428	877.397	2.39833	0.000181022	0.00434536
ec401588_4382		Cluster_33161	conserved hypothetical protein	546.033	2233.6	2.03231	0.00122371	0.0191112
ec401588_4384		Cluster_52862	transglycosylase SLT domain protein	9.20838	99.6428	3.43575	1.41832e-06	7.82341e-05
ec401588_4387	epaP	Cluster_18979	type III secretion apparatus protein, YscR/HrcR family	254.382	1043.01	2.03568	0.00176748	0.0245693
ec401588_4388		Cluster_28734	putative type III secretion system, LEE associated	346.247	1949.88	2.49351	0.000114961	0.00308846
ec401588_4389		Cluster_33168	putative Orf4	54.3438	373.817	2.78215	5.48051e-05	0.00167167
ec401588_4390		Cluster_33169	conserved hypothetical protein	248.999	1616.21	2.69841	4.48754e-05	0.00142821
ec401588_4391		Cluster_18984	H-NS histone family protein	564.371	3654.68	2.69503	2.81117e-05	0.000934353
ec401588_4392		Cluster_28737	putative membrane protein	49.3785	342.825	2.79552	5.32021e-05	0.00165181
ec401588_4393	espG	Cluster_33172	LEE-encoded effector EspG	561.411	9985.24	4.15267	1.27268e-09	3.14231e-07
ec401588_4394		Cluster_42784	putative membrane domain protein	5.92076	126.927	4.42208	7.43741e-09	1.16857e-06
ec401588_4395		Cluster_42784	esterase-like activity of phytase family protein	55.4572	781.88	3.8175	4.91701e-08	5.09894e-06
ec401588_4402		Cluster_37746	putative permease YicO	7.83164	37.0958	2.24387	0.00168544	0.0237858
ec401588_4404	uhpT	Cluster_8935	hexose phosphate transport protein	191.01	21.5523	-3.14773	5.36011e-06	0.000233548
ec401588_4410	emrD	Cluster_23891	multidrug resistance protein D	172.646	36.6272	-2.23683	0.000520764	0.00981878
ec401588_4437	rnpA	Cluster_4220	ribonuclease P protein component	1928.01	364.669	-2.40245	0.000179784	0.00433571
ec401588_4455	phoU	Cluster_8994	phosphate transport system regulatory protein PhoU	73.3398	311.964	2.08871	0.00151368	0.0221707
ec401588_4475	asnA	Cluster_42863	aspartate--ammonia ligase	230.555	3094.61	3.74657	8.19574e-08	7.58838e-06
ec401588_4476		Cluster_33248	VWA domain containing CoxE-like family protein	162.042	711.807	2.13512	0.00198081	0.0267497
ec401588_4479		Cluster_33251	RbsD / FucU transport family protein	11562.7	132.731	-6.44482	3.44883e-17	4.47055e-14
ec401588_4480	ccmA	Cluster_42868	heme ABC exporter, ATP-binding protein CcmA	4244.21	40.7005	-6.70431	8.27827e-18	1.43076e-14
ec401588_4481		Cluster_37835	branched-chain amino acid transport system / permease component family protein	3080.54	170.951	-4.17153	1.55263e-09	3.65927e-07
ec401588_4483	rbsK	Cluster_37837	ribokinase	4051.69	286.571	-3.82156	1.35296e-08	1.84608e-06
ec401588_4485	rbsR	Cluster_42872	ribose operon repressor	5212.55	409.705	-3.66933	4.21564e-08	4.55377e-06
ec401588_4493	ilvB	Cluster_28854	acetolactate synthase, large subunit, biosynthetic type	462.59	3008.55	2.70127	4.48984e-05	0.00142821
ec401588_4494	ilvM	Cluster_14164	acetolactate synthase isozyme 2 small subunit	101.36	839.363	3.04981	1.29524e-05	0.000486653
ec401588_4495	ilvE	Cluster_28856	branched-chain amino acid aminotransferase	168.602	701.988	2.05782	0.00209044	0.0278009
ec401588_4496	ilvD	Cluster_23994	dihydroxy-acid dehydratase	260.934	1114.94	2.09521	0.00168817	0.0237858
ec401588_4555	metE	Cluster_24046	5-methyltetrahydropteroyltriglutamate--homocysteine S-methyltransferase	48.0582	862.052	4.16492	5.17279e-09	8.38153e-07
ec401588_4570	udp	Cluster_61689	uridine phosphorylase	22923.8	2762.4	-3.05285	3.12395e-06	0.000154264
ec401588_4571	rmuC	Cluster_9089	DNA recombination protein RmuC	2012.03	408.501	-2.30024	0.000285727	0.0060717
ec401588_4600		None	conserved hypothetical protein	80.2234	18.9622	-2.08089	0.00134499	0.0205715
ec401588_4626		Cluster_9149	formate dehydrogenase, gamma subunit	222.122	33.2084	-2.74173	5.48088e-05	0.00167167
ec401588_4627	fdxH	Cluster_28978	formate dehydrogenase, beta subunit	713.074	88.3396	-3.01292	8.23461e-06	0.000325927
ec401588_4628		Cluster_61749	formate dehydrogenase, alpha subunit	7107.13	922.854	-2.94509	4.1755e-06	0.000196818
ec401588_4629		Cluster_37959	molybdopterin oxidoreductase family protein	1971.99	324.124	-2.60504	4.61857e-05	0.0014602
ec401588_4632		Cluster_28982	conserved hypothetical protein	8.1965	0	-3.03501	0.000454445	0.00879215
ec401588_465	ylaC	Cluster_34355	inner membrane protein YlaC	1859.74	221.85	-3.06745	4.40836e-06	0.000205922
ec401588_4661	glpK	Cluster_4374	glycerol kinase	3873.9	457.332	-3.08247	2.13826e-06	0.000113132
ec401588_4662	glpF	Cluster_4373	glycerol uptake facilitator protein	2428.23	74.9221	-5.01837	3.15738e-12	2.33872e-09
ec401588_4669		Cluster_29018	periplasmic binding and sugar binding domain of LacI family protein	3585.95	789.79	-2.18281	0.000467681	0.0089812
ec401588_4746	purD	Cluster_24222	phosphoribosylamine--glycine ligase	72.5912	634.332	3.12737	9.05151e-06	0.000352873
ec401588_4748	purH	Cluster_43110	phosphoribosylaminoimidazolecarboxamide formyltransferase/IMP cyclohydrolase	494.514	2333.58	2.23846	0.000593692	0.0107258
ec401588_4751		Cluster_29089	putative stress response protein	204.476	45.2321	-2.17652	0.000835646	0.0142421
ec401588_4753	metA	Cluster_48149	homoserine O-succinyltransferase	123.693	501.67	2.01998	0.00149652	0.0220956
ec401588_4754	aceB	Cluster_24227	malate synthase A	112.107	574.885	2.3584	0.000337271	0.00688485
ec401588_4755	aceA	Cluster_4564	isocitrate lyase	63.3641	331.278	2.3863	0.000406824	0.00808193
ec401588_4773		Cluster_24247	exopolysaccharide production YjbE family protein	6.81977	33.3973	2.29194	0.00144246	0.0216788
ec401588_4778	psiE	Cluster_29116	protein PsiE	30.8865	186.141	2.59135	0.00011166	0.00302141
ec401588_4792		Cluster_4600	conserved hypothetical protein	40.1587	297.665	2.8899	1.69505e-05	0.000614602
ec401588_4860	alsB	Cluster_43214	D-allose-binding periplasmic protein	99.5882	9.71318	-3.35796	2.75771e-06	0.000140414
ec401588_4862	rpiB	Cluster_19444	ribose 5-phosphate isomerase B	44.4884	9.71318	-2.19541	0.0016118	0.0232144
ec401588_4876	phnD	Cluster_43230	phosphonate ABC transporter, periplasmic phosphonate binding protein	1.47078	10.9182	2.89207	0.00318593	0.0388684
ec401588_4878	phnB	Cluster_48247	protein PhnB	35.4192	151.004	2.09198	0.00106214	0.0173182
ec401588_4882	proP	Cluster_24349	proline/betaine transporter	376.193	1693.82	2.17073	0.000533005	0.0100132
ec401588_4885	eptA	Cluster_43240	phosphoethanolamine transferase EptA	862.214	170.315	-2.33984	0.000406244	0.00808193
ec401588_4887	adiY	Cluster_24355	HTH-type transcriptional regulator AdiY	341.282	43.1032	-2.9851	1.12723e-05	0.000432938
ec401588_4897		Cluster_66597	conserved hypothetical protein	17.1717	129.26	2.91217	1.40728e-05	0.000524948
ec401588_4921		Cluster_19503	entericidin EcnA/B family protein	395.836	2812.52	2.82889	6.96741e-06	0.000289008
ec401588_4960		Cluster_43311	conserved hypothetical protein	833.51	102.871	-3.01836	9.65563e-06	0.000373615
ec401588_4970		Cluster_29299	conserved hypothetical protein	15.9717	98.0762	2.61838	8.42947e-05	0.00242816
ec401588_50	rapA	Cluster_20109	RNA polymerase-associated protein RapA	1112.77	230.504	-2.27129	0.000335269	0.00688485
ec401588_5014	treC	Cluster_24491	alpha,alpha-phosphotrehalase	3259.89	24.8833	-7.0335	1.27663e-18	3.30966e-15
ec401588_5015	treB	Cluster_24492	PTS system trehalose-specific EIIBC component	3954.41	28.9536	-7.09357	6.17008e-19	3.19919e-15
ec401588_5017	mgtA	Cluster_29345	magnesium-translocating P-type ATPase	1162.52	133.033	-3.1274	3.78875e-06	0.000183595
ec401588_5112		Cluster_62211	sulfatase family protein	1541.48	287.258	-2.4239	0.00020787	0.00485497
ec401588_5134		Cluster_41656	conserved hypothetical protein	5.34899	24.6095	2.20188	0.00306085	0.0376972
ec401588_5135		Cluster_27636	conserved hypothetical protein	9.72372	44.7738	2.20307	0.00167358	0.0237858
ec401588_5138		Cluster_24598	helix-turn-helix family protein	33.4895	149.319	2.15661	0.00107518	0.0174667
ec401588_5178	osmY	Cluster_24609	osmotically-inducible protein Y	79.9452	648.096	3.01913	4.92058e-06	0.000218061
ec401588_5184		None	conserved hypothetical protein	26.7637	5.73508	-2.22239	0.00258245	0.0326685
ec401588_5185	deoC	Cluster_33836	deoxyribose-phosphate aldolase	3419.38	189.72	-4.17179	1.21981e-09	3.14231e-07
ec401588_5186	deoA	Cluster_33837	thymidine phosphorylase	1063.06	146.633	-2.85793	2.14974e-05	0.000733317
ec401588_5187	deoB	Cluster_24617	phosphopentomutase	7463.75	751.925	-3.31124	5.9058e-07	4.19474e-05
ec401588_5188	deoD	Cluster_5057	purine nucleoside phosphorylase	4238.84	817.38	-2.37459	0.00023243	0.00528574
ec401588_5210	thrA	Cluster_24639	bifunctional aspartokinase/homoserine dehydrogenase 1	249.898	2093.36	3.06641	4.77146e-06	0.000213997
ec401588_5211	thrB	Cluster_53614	homoserine kinase	25.94	236.056	3.18588	7.84632e-06	0.000315374
ec401588_5219		Cluster_64304	conserved hypothetical protein	41.8176	334.635	3.0004	1.24714e-05	0.000472002
ec401588_5235		Cluster_43554	conserved hypothetical protein	20.3088	88.3586	2.12126	0.00109943	0.0175942
ec401588_5267	tetA	Cluster_48717	tetracycline resistance protein, class C	240.415	47.0857	-2.35217	0.00044688	0.00867817
ec401588_5281		Cluster_43608	transposase family protein	11.2133	48.3829	2.10928	0.00211221	0.0279382
ec401588_5282		None	conserved hypothetical protein	840.964	4599.61	2.45139	8.32762e-05	0.00241222
ec401588_5314		None	putative plasmid mobilization protein	33.828	138.686	2.03553	0.00158637	0.0230401
ec401588_5315		Cluster_43643	hypothetical protein	94.4951	494.706	2.38826	0.000261979	0.00580497
ec401588_5325		Cluster_43643	hypothetical protein	96.6956	502.572	2.37781	0.000278043	0.00600689
ec401588_5332		Cluster_1005	minor tail protein U	35.2236	141.27	2.00384	0.00208381	0.0278009
ec401588_536		Cluster_25294	phage integrase family protein	101.123	20.5362	-2.29987	0.000536846	0.0100489
ec401588_545	cusC	Cluster_39200	cation efflux system protein CusC	32.7409	565.953	4.11152	1.82706e-08	2.20309e-06
ec401588_546	cusF	Cluster_44152	cation efflux system protein CusF	6.37967	91.1405	3.83654	1.35816e-07	1.20767e-05
ec401588_547	cusB	Cluster_30102	cation efflux system protein CusB	7.27868	105.009	3.85069	1.55385e-07	1.34279e-05
ec401588_554	ybdK	Cluster_44160	carboxylate-amine ligase YbdK	8.27174	52.5543	2.66754	0.000107791	0.00297284
ec401588_559	fepA	Cluster_25315	ferrienterobactin receptor	1606.78	8337.56	2.37545	0.000203581	0.00478482
ec401588_560		None	conserved hypothetical protein	80.058	397.216	2.3108	0.000659715	0.0116745
ec401588_572	entB	Cluster_58522	isochorismatase	294.537	1350.13	2.19658	0.00101129	0.0165934
ec401588_573		Cluster_54219	2,3-dihydro-2,3-dihydroxybenzoate dehydrogenase	181.757	733.404	2.0126	0.00281175	0.0348778
ec401588_58	thiP	Cluster_58000	thiamine/thiamine pyrophosphate ABC transporter, permease protein	96.6278	22.5714	-2.09794	0.00145498	0.0217899
ec401588_62	leuD	Cluster_20121	3-isopropylmalate dehydratase small subunit	71.9368	452.845	2.65422	0.000156142	0.0039686
ec401588_63	leuC	Cluster_25856	3-isopropylmalate dehydratase large subunit	286.303	2120.83	2.88902	1.88451e-05	0.000666656
ec401588_64	leuB	Cluster_20123	3-isopropylmalate dehydrogenase	57.3869	588.157	3.35741	2.87053e-06	0.000144463
ec401588_642	asnB	Cluster_62971	asparagine synthase	265.211	3975.33	3.90586	1.70326e-08	2.20309e-06
ec401588_65	leuA	Cluster_38754	2-isopropylmalate synthase	182.035	1113.31	2.61257	0.000104996	0.00292002
ec401588_66		Cluster_29690	putative HTH-type transcriptional regulator LeuO	75.2808	339.698	2.1739	0.0011165	0.0177578
ec401588_69	ilvN	Cluster_62331	acetolactate synthase, small subunit	8.82471	38.5804	2.12825	0.00188212	0.0257018
ec401588_712		Cluster_39352	outer membrane porin, OprD family protein	277.937	48.2848	-2.52512	0.000159839	0.00399692
ec401588_726	kdpB	Cluster_39366	K+-transporting ATPase, B subunit	11.2509	53.4621	2.24847	0.00163247	0.0234469
ec401588_742	sdhC	Cluster_34572	succinate dehydrogenase, cytochrome b556 subunit	694.519	170.881	-2.02302	0.00254206	0.0324645
ec401588_743	sdhD	Cluster_39382	succinate dehydrogenase, hydrophobic membrane anchor protein	359.594	69.9367	-2.36225	0.000482311	0.00916037
ec401588_754	rtcB	Cluster_25495	tRNA-splicing ligase RtcB	955.335	232.002	-2.04187	0.00132723	0.02036
ec401588_779		Cluster_25515	YbgS-like family protein	16.141	175.71	3.44439	6.97946e-07	4.58082e-05
ec401588_819	cro	Cluster_39452	regulatory protein Cro	2.40742	15.4512	2.68216	0.00197684	0.0267497
ec401588_832		Cluster_24840	lysozyme	1.94851	12.9519	2.73272	0.00354467	0.042643
ec401588_855	bioA	Cluster_25537	adenosylmethionine-8-amino-7-oxononanoate transaminase	85.2942	391.807	2.19962	0.000837772	0.0142421
ec401588_856	bioB	Cluster_39493	biotin synthase	45.1429	1219.65	4.75582	6.09011e-11	3.03462e-08
ec401588_857	bioF	Cluster_39494	8-amino-7-oxononanoate synthase	3.8782	159.03	5.35777	6.43796e-11	3.03462e-08
ec401588_858	bioC	Cluster_34698	malonyl-CoA O-methyltransferase BioC	5.86433	120.271	4.35818	1.03194e-08	1.52875e-06
ec401588_859	bioD	Cluster_25541	dethiobiotin synthase	8.25293	221.5	4.74625	5.58797e-10	1.60964e-07
ec401588_912		Cluster_63081	endonuclease/Exonuclease/phosphatase family protein	10.6415	48.6669	2.19323	0.00109704	0.0175942
ec401588_924		Cluster_5934	conserved hypothetical protein	51.4473	284.65	2.46802	0.000284233	0.00606481
ec401588_929	bhsA	Cluster_54408	multiple stress resistance protein BhsA	9.70491	49.4971	2.35056	0.000606439	0.010918
ec401588_931	rlmF	Cluster_20712	ribosomal RNA large subunit methyltransferase F	151.205	33.9493	-2.15505	0.00107798	0.0174667
ec401588_935	dps	Cluster_58724	DNA protection during starvation protein	2136.72	8888.23	2.0565	0.000808594	0.0138827
ec401588_937	ompX	Cluster_58726	outer membrane protein X	7132.97	1473.88	-2.27489	0.000474228	0.00907333
ec401588_950	iaaA	Cluster_34756	isoaspartyl peptidase	75.4952	345.186	2.19292	0.00166272	0.0237499
ec401588_957	rimO	Cluster_39581	ribosomal protein S12 methylthiotransferase RimO	1282.87	283.655	-2.17717	0.000854627	0.0144812
ec401588_958		Cluster_30371	biofilm formation family protein	107.488	936.86	3.12366	5.29593e-06	0.000232707
ec401588_963		Cluster_5974	putative undecaprenyl-diphosphatase YbjG	551.611	137.105	-2.00837	0.0024716	0.031721
ec401588_994	poxB	Cluster_25677	pyruvate dehydrogenase [ubiquinone]	61.818	574.761	3.21686	2.20408e-06	0.000115296

## Sheet: 302053
Genes of EPEC isolate 302053 that exhibited significant differential expression in DMEM vs. LB
Locus ID	Gene ID	LS-BSR Cluster ID	Predicted Protein Function	Read Counts (LB)	Read Counts (DMEM)	LFC (DMEM/LB)	p-value	FDR
ec302053_1054	agp	Cluster_39775	glucose-1-phosphatase	253.663	62.8586	-2.01273	2.41622e-06	2.86081e-05
ec302053_1073		Cluster_6417	conserved hypothetical protein	2.54528	17.9378	2.81711	9.95357e-05	0.000833384
ec302053_1074		None	putative membrane protein	2.30382	13.7195	2.57413	0.000564402	0.00396427
ec302053_1075	cspG	Cluster_6418	cold shock-like protein CspG	8.74249	73.959	3.08061	2.9717e-09	5.7736e-08
ec302053_1076		None	conserved hypothetical protein	6.43867	43.5169	2.75674	1.49572e-06	1.86761e-05
ec302053_109	acnB	Cluster_25899	aconitate hydratase 2	4653.96	1109.94	-2.06797	1.11409e-05	0.000116551
ec302053_1105	putA	Cluster_26024	bifunctional protein PutA	520.504	105.992	-2.29596	9.244e-07	1.19886e-05
ec302053_1179		Cluster_26038	type VIII secretion system (T8SS), CsgF family protein	5.33201	34.3571	2.68786	5.47016e-06	6.04963e-05
ec302053_1181	csgD	Cluster_50168	CsgBAC operon transcriptional regulatory protein	3.21933	27.859	3.11331	3.76527e-06	4.33566e-05
ec302053_1182		None	conserved hypothetical protein	0	4.71243	2.23647	0.00566712	0.0289218
ec302053_1200		Cluster_26054	rhodanese-like domain protein	71.5896	303.034	2.08166	2.21148e-06	2.64327e-05
ec302053_1201		Cluster_39870	YceI-like domain protein	81.3986	1118.51	3.78043	3.30724e-14	1.37537e-12
ec302053_1202		Cluster_21151	conserved hypothetical protein	29.9095	238.209	2.99355	4.18303e-11	1.0963e-09
ec302053_1219	FlgA	Cluster_11100	flagella basal body P-ring formation protein FlgA	28.8633	6.53632	-2.14268	0.000139823	0.00113482
ec302053_1221	FlgB	Cluster_58981	flagellar basal-body rod protein FlgB	54.6379	1.86207	-4.87493	3.86655e-13	1.39975e-11
ec302053_1222	FlgC	Cluster_30655	flagellar basal-body rod protein FlgC	32.7465	2.92672	-3.48398	6.44032e-08	9.73203e-07
ec302053_1223	FlgD	Cluster_21169	basal-body rod modification protein FlgD	64.0041	6.53632	-3.29161	9.99738e-10	2.14986e-08
ec302053_1224	FlgE	Cluster_21170	flagellar hook protein FlgE	121.61	28.3128	-2.10273	6.00275e-06	6.58079e-05
ec302053_1225	FlgF	Cluster_21171	flagellar basal-body rod protein FlgF	20.7948	4.71243	-2.14168	0.000554984	0.0039168
ec302053_1226	FlgG	Cluster_6341	flagellar basal-body rod protein FlgG	40.3824	7.145	-2.49872	4.33079e-06	4.8972e-05
ec302053_1251	ptsG	Cluster_21196	PTS system glucose-specific EIICB component domain protein	35.5333	178.351	2.32748	1.42474e-07	2.01385e-06
ec302053_1252	ptsG	Cluster_21196	PTS system glucose-specific EIICB component	255.302	1063.16	2.05808	5.02105e-06	5.58981e-05
ec302053_1253	fhuE	Cluster_21197	FhuE receptor	578.039	3111.7	2.42847	1.18051e-07	1.69723e-06
ec302053_1263	bhsA	Cluster_11148	multiple stress resistance protein BhsA	15.0805	114.581	2.92561	1.02818e-09	2.20161e-08
ec302053_1265		Cluster_21209	putative L,D-transpeptidase YcfS	54.3562	223.804	2.04172	2.53192e-06	2.99076e-05
ec302053_1330		Cluster_39679	major tail sheath protein	18.823	3.72413	-2.33752	0.000561345	0.00395061
ec302053_1355	pepT	Cluster_21266	peptidase T	579.64	140.043	-2.04928	3.54354e-06	4.0991e-05
ec302053_1367	ycgF	Cluster_54785	blue light- and temperature-regulated antirepressor YcgF	120.815	678.959	2.49052	7.20567e-08	1.07913e-06
ec302053_1380		Cluster_11281	outer membrane autotransporter barrel domain protein	1.05634	7.06865	2.74236	0.0104303	0.0472392
ec302053_1396		Cluster_19920	SpoVR like family protein	76.4489	309.372	2.01678	3.83695e-06	4.39807e-05
ec302053_14	rihC	Cluster_53644	non-specific ribonucleoside hydrolase RihC	297.395	54.193	-2.4562	5.54821e-08	8.59033e-07
ec302053_1409		Cluster_19907	periplasmic binding family protein	19.3059	4.21828	-2.19431	0.00064205	0.00440763
ec302053_1411	treA	Cluster_40080	periplasmic trehalase	372.768	66.814	-2.48006	2.10722e-08	3.61895e-07
ec302053_1413		None	conserved hypothetical protein	87.5053	7.5628	-3.53238	4.06004e-12	1.24574e-10
ec302053_1414		Cluster_40081	PEP-utilizing enzyme, mobile domain protein	1951.1	463.867	-2.07251	4.47017e-06	5.04347e-05
ec302053_1415	dhaL	Cluster_21318	dihydroxyacetone kinase, L subunit	1782.07	302.537	-2.55837	4.23986e-08	6.81629e-07
ec302053_1416	dhaK	Cluster_19903	dihydroxyacetone kinase, DhaK subunit	2452.19	432.266	-2.50408	1.15921e-07	1.6762e-06
ec302053_1421		Cluster_21323	conserved hypothetical protein	208.039	51.4953	-2.01434	9.63873e-07	1.24364e-05
ec302053_1434		Cluster_40099	ChaB family protein	10.3219	59.8152	2.5348	1.56058e-07	2.18666e-06
ec302053_1442	narK	Cluster_30847	nitrite extrusion protein 1	1059.73	14.8605	-6.15607	3.79101e-28	8.67107e-26
ec302053_1444		Cluster_40107	nitrate reductase, alpha subunit	5516.58	13.1872	-8.7085	8.97022e-43	7.52302e-40
ec302053_1445		Cluster_40107	nitrate reductase, alpha subunit	1086.69	5.73891	-7.56495	4.89228e-34	1.89369e-31
ec302053_1446	narH	Cluster_40108	nitrate reductase, beta subunit	227.878	12.8076	-4.1532	3.38243e-17	2.02623e-15
ec302053_1447	narJ	Cluster_26242	nitrate reductase molybdenum cofactor assembly chaperone	25.0303	3.30634	-2.92037	2.02333e-06	2.42993e-05
ec302053_1456		Cluster_19869	fatty acid desaturase family protein	354.458	67.7281	-2.38779	9.00672e-08	1.32909e-06
ec302053_1471	oppA	Cluster_45057	periplasmic oligopeptide-binding protein	1941.06	13708	2.8201	1.05948e-09	2.24949e-08
ec302053_1472	oppB	Cluster_54874	oligopeptide transport system permease protein OppB	86.6401	559.89	2.69204	7.54642e-09	1.40124e-07
ec302053_1473	oppC	Cluster_21369	oligopeptide transport system permease protein OppC	63.0082	255.305	2.01861	4.6929e-06	5.27113e-05
ec302053_1474		Cluster_45060	oligopeptide/dipeptide ABC transporter, ATP-binding, C-terminal domain protein	126.972	522.615	2.04124	5.38658e-06	5.97033e-05
ec302053_1506	ompW	Cluster_40144	outer membrane protein W	301.469	22.2324	-3.76127	1.02701e-14	4.53324e-13
ec302053_1535		Cluster_21456	DeoR C terminal sensor domain protein	130.916	544.433	2.05611	6.82019e-06	7.4284e-05
ec302053_1559		Cluster_45351	alpha amylase, catalytic domain protein	84.7185	10.5659	-3.00327	5.41835e-10	1.21719e-08
ec302053_158	erpA	Cluster_10159	iron-sulfur cluster insertion protein ErpA	124.729	586.677	2.23377	1.35065e-06	1.70766e-05
ec302053_1592		Cluster_45158	putative diguanylate cyclase YdaM	52.817	302.016	2.51555	1.63116e-08	2.84013e-07
ec302053_1597		None	conserved hypothetical protein	3.60162	18.6992	2.37626	0.000445436	0.00317934
ec302053_1618		Cluster_35511	glyceraldehyde 3-phosphate dehydrogenase, C-terminal domain protein	19.1147	161.483	3.07862	1.07818e-10	2.67261e-09
ec302053_1657		Cluster_21556	conserved hypothetical protein	579.821	12629.5	4.44505	8.31757e-19	6.34151e-17
ec302053_1668	pptA	Cluster_40287	tautomerase PptA	24.8392	119.219	2.26293	1.90867e-06	2.30322e-05
ec302053_1680		Cluster_21573	molybdopterin oxidoreductase family protein	158.894	7.06865	-4.49048	3.22582e-17	1.9557e-15
ec302053_1681		Cluster_21574	formate dehydrogenase, alpha subunit	275.473	28.7306	-3.26125	1.33127e-11	3.78472e-10
ec302053_1682	fdxH	Cluster_1853	formate dehydrogenase, beta subunit	81.479	6.53632	-3.63988	1.0738e-11	3.14149e-10
ec302053_1685	adhP	Cluster_26462	alcohol dehydrogenase, propanol-preferring	32.6057	160.751	2.30163	2.09947e-07	2.91837e-06
ec302053_1688		Cluster_50634	30S ribosomal subunit S22 family protein	577.687	4135.23	2.83961	1.6484e-09	3.35821e-08
ec302053_1692	osmC	Cluster_11754	peroxiredoxin OsmC	17.8673	132.099	2.88623	1.24285e-09	2.59503e-08
ec302053_1694		Cluster_37541	GGDEF domain protein	15.3622	69.3589	2.1747	1.79333e-06	2.185e-05
ec302053_1701		Cluster_26471	peptidase M16 inactive domain protein	74.0042	1720.84	4.53937	3.02357e-18	2.11314e-16
ec302053_1702		Cluster_26472	TonB-dependent Receptor Plug domain protein	78.2296	745.228	3.2519	1.39765e-11	3.95111e-10
ec302053_1703	yddA	Cluster_21591	inner membrane ABC transporter ATP-binding protein YddA	29.6781	334.921	3.49635	4.83359e-13	1.70088e-11
ec302053_1715		Cluster_26471	peptidase M16 inactive domain protein	67.475	1709.89	4.66341	6.90767e-19	5.43116e-17
ec302053_1716		Cluster_26472	TonB-dependent Receptor Plug domain protein	72.4146	750.543	3.37358	2.59532e-12	8.16228e-11
ec302053_1717	yddA	Cluster_21591	inner membrane ABC transporter ATP-binding protein YddA	38.9035	328.113	3.07622	9.92296e-11	2.4719e-09
ec302053_1718		Cluster_21592	anaerobic sulfatase maturase	36.5595	8.20966	-2.15485	1.3805e-05	0.00014148
ec302053_1733		Cluster_31081	conserved hypothetical protein	1.48894	9.88083	2.73035	0.00309584	0.0173285
ec302053_1741		Cluster_26502	bestrophin, RFP-TM, chloride channel family protein	74.7688	366.275	2.29242	4.27227e-07	5.68732e-06
ec302053_1756		None	conserved hypothetical protein	13.4004	2.88854	-2.21387	0.00199104	0.0119131
ec302053_1766		Cluster_21662	H+ symporter family protein	6.00607	23.9439	1.99517	0.00160898	0.00997091
ec302053_1770		Cluster_40387	zinc-binding dehydrogenase family protein	13.2093	67.4205	2.35163	1.77672e-06	2.17529e-05
ec302053_1783	bioD	Cluster_35660	dethiobiotin synthase	754.851	116.854	-2.69148	1.05948e-08	1.91086e-07
ec302053_1784	clcB	Cluster_21676	voltage-gated ClC-type chloride channel ClcB	168.33	31.0889	-2.43682	3.96693e-08	6.46006e-07
ec302053_1787	ynfM	Cluster_21680	inner membrane transport protein YnfM	125.654	799.435	2.66952	8.6036e-09	1.5743e-07
ec302053_18	carA	Cluster_38712	carbamoyl-phosphate synthase small chain	109.91	667.077	2.60154	1.62096e-08	2.83217e-07
ec302053_1805	fumA	Cluster_40420	fumarate hydratase class I, aerobic	1078.57	100.601	-3.42241	1.3467e-12	4.40038e-11
ec302053_1813		Cluster_26567	periplasmic binding and sugar binding domain of LacI family protein	146.429	28.0837	-2.3824	1.16376e-07	1.67795e-06
ec302053_1851	sodB	Cluster_26602	superoxide dismutase [Fe]	3167.77	293.348	-3.43278	1.27858e-12	4.20512e-11
ec302053_1871		Cluster_11997	conserved hypothetical protein	72.9279	1.90024	-5.26221	4.16399e-17	2.46508e-15
ec302053_1876	sufE	Cluster_59591	cysteine desulfuration protein SufE	150.413	1347.07	3.16283	1.95824e-11	5.41422e-10
ec302053_1877	sufS	Cluster_6908	cysteine desulfurase	435.031	3442.07	2.98409	1.73143e-10	4.16868e-09
ec302053_1878	sufD	Cluster_21804	FeS assembly protein SufD	316.902	2585.3	3.02822	8.40544e-11	2.13617e-09
ec302053_1879	sufC	Cluster_40489	FeS assembly ATPase SufC	235.896	1707.11	2.85533	2.15127e-09	4.31283e-08
ec302053_1880	sufB	Cluster_40490	FeS assembly protein SufB	362.204	3245.1	3.16339	6.57766e-11	1.68871e-09
ec302053_1881	sufA	Cluster_64024	FeS assembly scaffold SufA	64.3462	501.562	2.9625	2.00854e-10	4.74506e-09
ec302053_1882		Cluster_6913	conserved hypothetical protein	18.5413	387.949	4.38705	2.13802e-17	1.34482e-15
ec302053_1891		Cluster_26639	conserved hypothetical protein	2.97788	13.605	2.19178	0.00326475	0.0180729
ec302053_19	carB	Cluster_20082	carbamoyl-phosphate synthase large chain	296.328	1584.36	2.41863	1.09616e-07	1.59418e-06
ec302053_1921		Cluster_2094	conserved hypothetical protein	39.5273	354.576	3.16517	2.58768e-11	7.07675e-10
ec302053_1925	ydjM	Cluster_59641	inner membrane protein YdjM	1017.92	175.386	-2.53701	6.91697e-08	1.0421e-06
ec302053_1970	katE	Cluster_21854	catalase HPII	35.0504	207.158	2.56323	8.07749e-09	1.48343e-07
ec302053_1977		Cluster_50835	SmpA / OmlA family protein	67.8573	288.213	2.08656	2.35498e-06	2.80148e-05
ec302053_1989		Cluster_35928	conserved hypothetical protein	438.864	23.6003	-4.2169	4.35332e-17	2.51792e-15
ec302053_1990		Cluster_40557	conserved hypothetical protein	34.3864	7.22136	-2.2515	2.52581e-05	0.000243019
ec302053_1991		Cluster_2126	conserved hypothetical protein	37.2133	7.63916	-2.28434	2.50934e-05	0.000241897
ec302053_2023		Cluster_59696	PrkA serine kinase C-terminal domain protein	79.9499	418.259	2.38723	9.78456e-08	1.43545e-06
ec302053_2024		Cluster_21905	conserved hypothetical protein	13.5916	94.2508	2.79379	7.17912e-09	1.34796e-07
ec302053_2025	yeaI	Cluster_16892	inner membrane protein YeaI	102.455	22.6502	-2.1774	7.06726e-07	9.237e-06
ec302053_2063		Cluster_45818	putative membrane protein	92.4651	3.30634	-4.8056	5.33815e-17	2.98462e-15
ec302053_2081		Cluster_16936	conserved hypothetical protein	2.78673	33.0634	3.56859	8.1072e-08	1.20697e-06
ec302053_2095	purT	Cluster_40648	phosphoribosylglycinamide formyltransferase 2	95.8051	429.907	2.16585	1.57111e-06	1.94725e-05
ec302053_212	mltD	Cluster_15198	membrane-bound lytic murein transglycosylase D	1323.16	5937.85	2.16595	4.27733e-06	4.84764e-05
ec302053_2146	otsB	Cluster_55486	trehalose-phosphatase	5.38233	55.4103	3.36385	5.0377e-09	9.56592e-08
ec302053_2153		None	conserved hypothetical protein	5.47284	25.6533	2.22878	0.000111594	0.000926634
ec302053_2179	otsB	Cluster_55486	trehalose-phosphatase	8.45072	58.8672	2.80032	3.38507e-08	5.54844e-07
ec302053_2181		Cluster_31482	ABC transporter family protein	10.5634	0.950122	-3.47482	0.000520938	0.00369206
ec302053_2184		Cluster_55490	ferritin-like domain protein	57.0626	237.327	2.05626	4.77294e-06	5.33721e-05
ec302053_2186		None	conserved hypothetical protein	4.51713	24.209	2.42207	0.000219656	0.00171366
ec302053_2205		Cluster_26877	StbA family protein	3.60162	14.3642	1.99576	0.00382928	0.0206971
ec302053_2218	fliA	Cluster_40783	RNA polymerase sigma factor for flagellar operon	38.8029	2.35622	-4.04162	5.40909e-10	1.21719e-08
ec302053_2226		Cluster_40790	conserved hypothetical protein	818.834	116.025	-2.81914	3.02365e-09	5.85193e-08
ec302053_2231	fliF	Cluster_26929	flagellar M-ring protein FliF	59.4971	8.09513	-2.87769	2.26928e-08	3.84479e-07
ec302053_2232	fliG	Cluster_2332	flagellar motor switch protein FliG	28.4307	6.53632	-2.1209	0.000173616	0.00137364
ec302053_2233		Cluster_22057	flagellar assembly FliH family protein	14.3562	2.85037	-2.33245	0.00198867	0.0119131
ec302053_2234	fliI	Cluster_26932	flagellar protein export ATPase FliI	51.3885	7.03047	-2.86975	4.5765e-08	7.26466e-07
ec302053_2236	fliK	Cluster_26934	flagellar hook-length control protein	55.7547	13.0726	-2.09254	1.61066e-05	0.000163076
ec302053_2237		Cluster_31534	flagellar basal body-associated FliL family protein	65.1209	7.5628	-3.10613	1.56571e-09	3.2027e-08
ec302053_2238	fliM	Cluster_22062	flagellar motor switch protein FliM	82.0223	18.9261	-2.11564	3.87394e-06	4.43037e-05
ec302053_2241	fliP	Cluster_22065	flagellar biosynthetic protein FliP	19.7385	2.35622	-3.06647	1.6004e-05	0.000162692
ec302053_2242	fliQ	Cluster_22066	flagellar biosynthetic protein FliQ	10.996	2.39439	-2.19925	0.00705468	0.0344652
ec302053_2259	uraH	Cluster_17062	hydroxyisourate hydrolase	18.491	139.772	2.91818	6.46449e-10	1.42049e-08
ec302053_2304	pduD	Cluster_27032	propanediol dehydratase medium subunit	2.35414	10.9073	2.21203	0.00920631	0.0430007
ec302053_2333	hisD	Cluster_27059	histidinol dehydrogenase	127.787	551.24	2.10894	2.9043e-06	3.41459e-05
ec302053_2334	hisC	Cluster_41011	histidinol-phosphate transaminase	113.139	525.014	2.21426	9.30886e-07	1.20417e-05
ec302053_2335	hisB	None	imidazole glycerol phosphate synthase subunit HisF	72.1732	395.078	2.4526	5.09301e-08	8.00876e-07
ec302053_2336	hisH	Cluster_64513	imidazole glycerol phosphate synthase, glutamine amidotransferase subunit	20.1208	93.5254	2.21667	1.04277e-06	1.33857e-05
ec302053_2337	hisA	Cluster_46060	1-(5-phosphoribosyl)-5-[(5-phosphoribosylamino)methylideneamino]imidazole-4-carboxamide isomerase	20.6037	142.319	2.78815	2.31941e-09	4.62511e-08
ec302053_2339	hisE	Cluster_27065	phosphoribosyl-ATP diphosphatase	55.7145	313.808	2.49376	6.18106e-08	9.44945e-07
ec302053_2387		Cluster_31674	lysis S family protein	1.05634	7.25954	2.7808	0.0103903	0.0471029
ec302053_2411	fbaB	Cluster_41088	fructose-bisphosphate aldolase class 1	119.034	651.855	2.45317	6.17587e-08	9.44945e-07
ec302053_2425		Cluster_46114	fimbrial family protein	52.304	7.48644	-2.80457	5.53618e-08	8.59033e-07
ec302053_2433		None	putative predicted protein	7.06241	32.266	2.19178	0.000152023	0.00121812
ec302053_2440		Cluster_41118	response regulator	600.917	81.3712	-2.88458	3.8096e-10	8.75339e-09
ec302053_2441		Cluster_41119	histidine kinase-, DNA gyrase B-, and HSP90-like ATPase family protein	2150.83	257.532	-3.06207	1.19084e-10	2.93741e-09
ec302053_2460	cdd	Cluster_22321	cytidine deaminase	697.678	58.9796	-3.56427	2.22859e-13	8.49565e-12
ec302053_2465		Cluster_41150	branched-chain amino acid transport system / permease component family protein	123.914	11.3633	-3.44689	1.26299e-12	4.18117e-11
ec302053_2466	mglA	Cluster_27190	galactose/methyl galactoside import ATP-binding protein MglA	81.9217	4.71243	-4.1197	1.09727e-13	4.28021e-12
ec302053_2467	mglB	Cluster_41152	D-galactose-binding periplasmic protein	279.508	15.6961	-4.15441	5.26683e-17	2.97783e-15
ec302053_2468		Cluster_22329	bacterial regulatory, LacI family protein	93.4408	19.5729	-2.25519	1.09063e-06	1.3929e-05
ec302053_2472	cirA	Cluster_22333	colicin I receptor	2559.18	66811.1	4.70633	1.70015e-26	3.16857e-24
ec302053_2493		Cluster_41175	mannitol dehydrogenase Rossmann domain protein	148.884	36.4461	-2.03035	3.13019e-06	3.66305e-05
ec302053_2538	ccmC	Cluster_36390	heme exporter CcmC family protein	54.1853	11.0219	-2.29754	1.1086e-06	1.41228e-05
ec302053_2539	ccmB	Cluster_22377	heme exporter protein CcmB	39.1048	9.15979	-2.09396	1.64813e-05	0.000166534
ec302053_2540	ccmA	Cluster_41217	heme ABC exporter, ATP-binding protein CcmA	265.212	48.4944	-2.45125	5.35329e-08	8.39182e-07
ec302053_2541		Cluster_46203	periplasmic nitrate (or nitrite) reductase c-type cytochrome, NapC/NirT family protein	235.886	37.8903	-2.63819	5.345e-09	1.01113e-07
ec302053_2542		Cluster_51340	nitrate reductase cytochrome c-type subunit family protein	69.0947	3.87685	-4.15562	5.64025e-13	1.93073e-11
ec302053_2543		Cluster_7434	ferredoxin-type, NapH/MauN family protein	91.3082	7.10683	-3.68347	5.02506e-13	1.75066e-11
ec302053_2544		Cluster_27245	MauM/NapG ferredoxin-type family protein	67.8272	0.911943	-6.21678	7.05547e-18	4.79772e-16
ec302053_2545	napA	Cluster_27246	periplasmic nitrate reductase, large subunit	1471.43	36.5584	-5.33087	4.55951e-23	5.73586e-21
ec302053_2546		Cluster_36398	NapD family protein	179.206	0.455972	-8.61846	2.95214e-27	5.94207e-25
ec302053_2547	napF	Cluster_22385	ferredoxin-type protein NapF	4478.33	20.9387	-7.74064	1.20911e-37	6.76028e-35
ec302053_2560		Cluster_27260	sensory box protein	330.997	65.6708	-2.33349	1.56438e-07	2.18666e-06
ec302053_2580	inaA	Cluster_60139	protein InaA	1205.03	129.751	-3.21526	1.14379e-11	3.28888e-10
ec302053_2581	glpQ	Cluster_36430	glycerophosphoryl diester phosphodiesterase	7299.97	186.601	-5.28986	5.88106e-24	8.45528e-22
ec302053_2582	glpT	Cluster_2623	glycerol-3-phosphate transporter	16562.6	17.5942	-9.87862	3.75219e-54	1.8881e-50
ec302053_2583	glpA	Cluster_22417	glycerol-3-phosphate dehydrogenase, anaerobic, A subunit	6444.65	10.8691	-9.21172	5.04471e-46	5.077e-43
ec302053_2584	glpB	Cluster_22418	glycerol-3-phosphate dehydrogenase, anaerobic, B subunit	2674.73	11.7811	-7.82678	3.23085e-37	1.62576e-34
ec302053_2585	glpC	Cluster_2626	glycerol-3-phosphate dehydrogenase, anaerobic, C subunit	1609.71	24.1708	-6.05738	8.85338e-28	1.93697e-25
ec302053_2588		Cluster_51384	conserved hypothetical protein	5.57347	23.7912	2.09378	0.000938497	0.00625499
ec302053_2603	pmrD	Cluster_36452	signal transduction protein PmrD	245.695	60.5809	-2.01993	3.34049e-06	3.89105e-05
ec302053_2606	menC	Cluster_27301	o-succinylbenzoate synthase	63.8734	15.6579	-2.02832	1.25398e-05	0.000129836
ec302053_2610		Cluster_27304	thiamine pyrophosphate enzyme, N-terminal TPP binding domain protein	294.478	27.6299	-3.41386	4.70364e-13	1.66681e-11
ec302053_2612	elaB	Cluster_27306	protein ElaB	19.648	128.565	2.71005	1.38481e-08	2.45366e-07
ec302053_2619		Cluster_55878	NADH-Ubiquinone/plastoquinone (complex I), various chains family protein	321.309	57.16	-2.49088	1.18157e-08	2.12345e-07
ec302053_2620		Cluster_55878	NADH-Ubiquinone/plastoquinone (complex I), various chains family protein	267.717	42.7555	-2.64653	2.71876e-09	5.32326e-08
ec302053_2621	nuoM	Cluster_7513	NADH-quinone oxidoreductase subunit M	3032.79	408.932	-2.89071	1.51081e-09	3.10303e-08
ec302053_2622	nuoL	Cluster_22451	NADH-quinone oxidoreductase subunit L	2755.94	295.216	-3.2227	3.63364e-11	9.67432e-10
ec302053_2623	nuoK	Cluster_12623	NADH-quinone oxidoreductase subunit K	216.479	45.415	-2.25299	4.15473e-07	5.54552e-06
ec302053_2624	nuoJ	Cluster_46275	NADH-quinone oxidoreductase subunit J	701.148	93.4872	-2.90688	1.67825e-09	3.40522e-08
ec302053_2625		Cluster_41293	NADH-quinone oxidoreductase, chain I family protein	848.1	99.6058	-3.08993	1.95091e-10	4.63066e-09
ec302053_2626	nuoH	Cluster_27318	NADH-quinone oxidoreductase subunit H	1283.15	140.192	-3.19422	6.8883e-11	1.75949e-09
ec302053_2627	nuoG	Cluster_27319	NADH dehydrogenase (quinone), G subunit	5487.9	807.149	-2.76535	7.43859e-09	1.38633e-07
ec302053_2628	nuoF	Cluster_17411	NADH oxidoreductase (quinone), F subunit	1487.89	165.31	-3.17002	1.26493e-10	3.08987e-09
ec302053_2629	nuoE	Cluster_17412	NADH-quinone oxidoreductase subunit E	740.293	100.974	-2.87412	1.4611e-09	3.02563e-08
ec302053_2630	nuoC	Cluster_41298	NADH-quinone oxidoreductase subunit C/D	7545.47	1257.2	-2.58539	4.06515e-08	6.57743e-07
ec302053_2631	nuoB	Cluster_55889	NADH-quinone oxidoreductase subunit B	2604.71	336.023	-2.95449	1.29773e-09	2.69842e-08
ec302053_2632		Cluster_2665	NADH-ubiquinone/plastoquinone oxidoreductase, chain 3 family protein	1339.01	323.752	-2.0482	1.26434e-05	0.00013064
ec302053_2633		Cluster_46284	putative membrane protein	12.827	87.1843	2.76488	2.94674e-08	4.89373e-07
ec302053_2637		Cluster_22466	citrate transporter family protein	413.633	72.2856	-2.51657	2.66959e-08	4.46292e-07
ec302053_2644		Cluster_31902	C4-dicarboxylate anaerobic carrier family protein	286.983	48.3799	-2.56848	1.24155e-08	2.20758e-07
ec302053_2684		Cluster_22509	gram-negative pili assembly chaperone, C-terminal domain protein	66.7003	16.3408	-2.02922	1.80187e-05	0.000179901
ec302053_2690	fadI	Cluster_27377	acetyl-CoA C-acyltransferase FadI	79.8492	8.96889	-3.15428	6.14456e-10	1.36209e-08
ec302053_2691		Cluster_41354	conserved hypothetical family protein	92.5053	14.9729	-2.62718	1.54665e-08	2.71176e-07
ec302053_2695	yfdC	Cluster_22519	inner membrane YfdC domain protein	0.432599	6.5745	3.92578	0.00453801	0.0240118
ec302053_2713	evgS	Cluster_41379	sensor protein EvgS	968.977	4627.16	2.25559	1.71865e-06	2.11449e-05
ec302053_2720	lpxL	Cluster_12751	lipid A biosynthesis lauroyl (or palmitoleoyl) acyltransferase family protein	751.994	5518.19	2.8754	2.60193e-09	5.13448e-08
ec302053_2733		Cluster_22548	voltage gated chloride channel family protein	73.7124	345.717	2.22961	5.66357e-07	7.42164e-06
ec302053_2734		Cluster_31984	conserved hypothetical protein	57.0626	439.134	2.94405	5.80514e-10	1.29829e-08
ec302053_2735	mntH	Cluster_41400	manganese transport protein MntH	190.956	3317.94	4.11897	6.10548e-16	3.01204e-14
ec302053_2764	cysK	Cluster_22567	cysteine synthase A	796.16	3707.23	2.21921	4.04178e-06	4.60141e-05
ec302053_2767	crr	Cluster_7660	glucose-specific phosphotransferase enzyme IIA component	522.174	2216.95	2.08597	7.84607e-06	8.41821e-05
ec302053_2774	cysP	Cluster_41427	thiosulfate-binding protein	26.9417	126.218	2.228	9.72905e-07	1.25209e-05
ec302053_2778		Cluster_27452	Dyp-type peroxidase family protein	4429.85	751.155	-2.56007	6.24674e-08	9.46795e-07
ec302053_2809	tal	Cluster_27481	transaldolase	60.4126	322.254	2.41528	6.97182e-08	1.04723e-06
ec302053_2810	tkt	Cluster_41462	transketolase	42.2033	207.183	2.29548	1.06075e-07	1.54716e-06
ec302053_2813		Cluster_41465	glutamate synthase, small subunit domain protein	270.282	15.6197	-4.11302	1.04609e-16	5.72163e-15
ec302053_2814		Cluster_41465	conserved hypothetical protein	58.7325	3.26816	-4.16761	2.36102e-12	7.51939e-11
ec302053_2822		None	conserved hypothetical protein	623.977	39.9433	-3.96547	9.49033e-17	5.24784e-15
ec302053_286		Cluster_25086	bacterial regulatory, LuxR family protein	6.96178	31.354	2.17112	6.84157e-05	0.000597687
ec302053_2867	ndk	Cluster_12890	nucleoside diphosphate kinase	9292.05	1280.74	-2.85902	1.88058e-09	3.78524e-08
ec302053_2887		Cluster_27545	PRD domain protein	372.616	49.6714	-2.9072	4.76592e-10	1.08028e-08
ec302053_2889		Cluster_27545	PRD domain protein	112.767	23.1444	-2.28461	3.34582e-07	4.51372e-06
ec302053_2909		Cluster_22691	CobB/CobQ-like glutamine amidotransferase domain protein	100.131	577.282	2.52739	4.74076e-08	7.47821e-07
ec302053_2914		Cluster_56155	helix-turn-helix domain, RpiR family protein	231.228	36.866	-2.64895	3.95893e-09	7.60357e-08
ec302053_2922	lepB	Cluster_22702	signal peptidase I domain protein	1.48894	11.2869	2.9223	0.00106256	0.00692998
ec302053_2938		Cluster_60486	acetyltransferase family protein	1006.1	223.584	-2.16988	1.79238e-06	2.185e-05
ec302053_2955	pheA	Cluster_41581	P-protein	435.554	2055.37	2.23847	1.43471e-06	1.80036e-05
ec302053_2989		None	putative predicted protein	3.9839	16.9113	2.08573	0.00098861	0.00651364
ec302053_2994	gabP	Cluster_60553	GABA permease	5.52316	36.9784	2.74312	1.71322e-06	2.11297e-05
ec302053_2997		Cluster_56230	proteolipid membrane potential modulator family protein	13.2093	60.0082	2.18361	9.62155e-06	0.000101928
ec302053_3004		Cluster_36754	conserved hypothetical protein	30.2617	279.732	3.20848	1.62704e-11	4.55133e-10
ec302053_3006		Cluster_27665	alkylhydroperoxidase AhpD family core domain protein	25.0303	416.185	4.05548	1.95803e-15	9.38363e-14
ec302053_3007	nrdH	Cluster_60563	glutaredoxin-like protein NrdH	35.5836	464.361	3.70596	2.87927e-14	1.21752e-12
ec302053_3008	nrdI	Cluster_56238	NrdI protein	11.4286	91.8542	3.0067	6.40825e-10	1.41431e-08
ec302053_3009		Cluster_27668	ribonucleoside-diphosphate reductase, alpha subunit	244.91	2869.83	3.55064	5.95353e-13	2.0242e-11
ec302053_3010	nrdF	Cluster_56240	ribonucleoside-diphosphate reductase 2 subunit beta	58.2094	1407.04	4.59526	2.24534e-18	1.66155e-16
ec302053_302		Cluster_49304	cysteine-rich domain protein	1189.16	52.2971	-4.50707	6.6383e-19	5.30221e-17
ec302053_303		Cluster_39001	iron-sulfur cluster-binding protein	824.309	34.3168	-4.5862	1.59879e-19	1.36358e-17
ec302053_304		Cluster_20394	conserved hypothetical protein	165.071	20.9409	-2.9787	2.93591e-11	7.97987e-10
ec302053_305		Cluster_58239	G-rich domain on tyrosine kinase family protein	14.0745	2.81219	-2.32332	0.00103906	0.00681691
ec302053_3052	hypF	Cluster_27696	carbamoyltransferase HypF	30.9759	2.85037	-3.44193	8.31435e-08	1.23415e-06
ec302053_3053		Cluster_27696	acylphosphatase family protein	87.9882	16.1903	-2.44218	9.33202e-08	1.37306e-06
ec302053_3073	hypA	Cluster_65186	hydrogenase nickel insertion protein HypA	85.7648	7.94241	-3.43274	2.34498e-11	6.44805e-10
ec302053_3074	hypB	Cluster_22903	hydrogenase accessory protein HypB	427.758	13.2254	-5.01542	1.28335e-21	1.34538e-19
ec302053_3075	hypC	Cluster_8035	hydrogenase assembly chaperone HypC/HupF	16.6198	0.49415	-5.07181	2.77726e-07	3.77707e-06
ec302053_3076	hypD	Cluster_22905	hydrogenase expression/formation protein HypD	201.5	21.7001	-3.215	3.0887e-12	9.65363e-11
ec302053_3077	hypE	Cluster_36807	hydrogenase expression/formation protein HypE	126.198	24.4741	-2.36636	5.52625e-08	8.59033e-07
ec302053_3108	cysI	Cluster_27781	sulfite reductase (NADPH) hemoprotein, beta-component	8.30989	34.8109	2.06664	0.000153285	0.00122434
ec302053_3110		None	conserved hypothetical protein	8.74249	44.3885	2.34407	1.06026e-05	0.000111849
ec302053_3112		Cluster_22945	FAD binding domain protein	288.925	21.8146	-3.72733	4.09049e-15	1.85435e-13
ec302053_3113		Cluster_18032	conserved hypothetical protein	10.6137	0.911943	-3.54084	0.000339388	0.00251147
ec302053_3114		Cluster_60655	conserved hypothetical protein	43.9941	5.20658	-3.0789	2.56111e-08	4.3102e-07
ec302053_3149		None	hypothetical protein	90.0101	15.887	-2.50224	2.56934e-07	3.51329e-06
ec302053_315	betA	Cluster_25106	choline dehydrogenase	425.363	98.1953	-2.11497	3.62941e-06	4.18881e-05
ec302053_3150	sdaC	Cluster_41878	serine transporter	4047.58	288.273	-3.81155	1.39178e-14	6.03746e-13
ec302053_3151		Cluster_22982	L-serine ammonia-lyase	489.548	51.4211	-3.25102	5.71968e-12	1.73382e-10
ec302053_3156	fucP	Cluster_22986	H+ symporter permease	155.262	20.4085	-2.92746	2.62558e-10	6.14507e-09
ec302053_3157	fucI	Cluster_27826	L-fucose isomerase	287.938	33.0634	-3.12245	4.22808e-11	1.10237e-09
ec302053_3209		Cluster_23031	molybdopterin-binding domain of aldehyde dehydrogenase family protein	341.118	68.2179	-2.32205	1.233e-07	1.76333e-06
ec302053_3212		Cluster_27875	bacterial regulatory, Fis family protein	756.472	115.043	-2.71711	1.20433e-09	2.52507e-08
ec302053_3219		Cluster_65351	putative selenium-dependent hydroxylase accessory protein YqeC	30.4528	6.11853	-2.31532	2.57535e-05	0.000246372
ec302053_3220	ygfJ	Cluster_41938	molybdenum hydroxylase accessory protein, YgfJ family	268.924	8.05695	-5.06082	1.7039e-21	1.7498e-19
ec302053_3260	serA	Cluster_36949	D-3-phosphoglycerate dehydrogenase	370.906	5505.96	3.89187	4.72093e-15	2.12105e-13
ec302053_328		Cluster_509	conserved hypothetical protein	9.36623	1.40609	-2.73578	0.00257962	0.0149032
ec302053_3287	galP	Cluster_27944	galactose-proton symporter	1415.35	133.165	-3.40987	3.43521e-12	1.06049e-10
ec302053_3305		Cluster_32461	TRAP transporter, DctM subunit	51.1068	8.62746	-2.56651	2.36849e-07	3.25635e-06
ec302053_3306		Cluster_42012	conserved hypothetical protein	237.637	26.3362	-3.17364	3.38916e-12	1.05273e-10
ec302053_3307	ansB	Cluster_27958	L-asparaginase 2	3641.55	37.3962	-6.60552	1.32825e-31	4.7741e-29
ec302053_331		Cluster_62594	ASCH domain protein	23.5312	4.86515	-2.27402	0.000152849	0.00122279
ec302053_3316	nupG	Cluster_42020	nucleoside permease NupG	1953.66	128.228	-3.92939	1.07301e-15	5.19172e-14
ec302053_3318		Cluster_42022	conserved hypothetical protein	382.476	62.5172	-2.61304	7.93257e-09	1.46215e-07
ec302053_3373		None	hypothetical protein	1.92154	14.746	2.93999	0.000298913	0.00226185
ec302053_338		Cluster_5458	homoserine/Threonine efflux family protein	33.2899	3.42087	-3.28265	3.35564e-08	5.51816e-07
ec302053_3402		Cluster_23169	polysulphide reductase, NrfD family protein	125.161	17.5963	-2.83044	7.93788e-10	1.73667e-08
ec302053_3403		Cluster_42066	tat (twin-arginine translocation) pathway signal sequence domain protein	126.69	7.60098	-4.05898	3.40726e-15	1.55866e-13
ec302053_3404	hybO	Cluster_3575	hydrogenase-2 small chain	159.689	4.1801	-5.25558	2.16509e-20	2.05561e-18
ec302053_3405		Cluster_3575	hydrogenase family protein	162.324	2.9649	-5.77475	2.86785e-22	3.27978e-20
ec302053_3406		None	conserved hypothetical protein	9.93966	0.455972	-4.44618	0.000180847	0.00142413
ec302053_3409		Cluster_8269	aldo/keto reductase family protein	525.857	75.9312	-2.79191	8.9329e-10	1.9292e-08
ec302053_3417	yqhD	Cluster_23182	alcohol dehydrogenase YqhD	702.829	98.4287	-2.83602	8.10554e-10	1.76567e-08
ec302053_3437		Cluster_23201	ABC transporter family protein	107.757	579.02	2.42584	1.00042e-07	1.4634e-06
ec302053_3438		Cluster_42098	TonB-dependent siderophore receptor family protein	159.98	1621.92	3.34174	1.17757e-11	3.36679e-10
ec302053_3453		Cluster_32579	conserved hypothetical protein	671.401	27.475	-4.61098	1.25707e-19	1.10975e-17
ec302053_3474		Cluster_42141	bacterial regulatory helix-turn-helix, LysR family protein	389.096	46.8211	-3.0549	2.94963e-11	7.97987e-10
ec302053_3490		Cluster_47134	putative tRNA binding domain protein	30.6842	5.20658	-2.55909	1.30584e-05	0.000134651
ec302053_3492		Cluster_37098	periplasmic binding and sugar binding domain of LacI family protein	525.243	125.418	-2.06624	4.83986e-06	5.40004e-05
ec302053_3493	ebgA	Cluster_23260	evolved beta-galactosidase subunit alpha	299.608	32.6838	-3.19643	1.62806e-11	4.55133e-10
ec302053_3494		Cluster_60952	conserved hypothetical protein	14.1147	1.90024	-2.89294	0.000479844	0.00342008
ec302053_3495	ygjI	Cluster_42159	inner membrane transporter YgjI	27.9981	4.78879	-2.54759	1.60959e-05	0.000163076
ec302053_3498	fadH	Cluster_23265	2,4-dienoyl-CoA reductase [NADPH]	99.97	21.3968	-2.2241	1.41655e-06	1.78465e-05
ec302053_350	lacY	Cluster_5473	lactose permease	61.6098	6.11853	-3.3319	5.90617e-10	1.31504e-08
ec302053_3505		Cluster_42173	sodium:dicarboxylate symporter family protein	405.987	1739.36	2.09906	3.80627e-06	4.37286e-05
ec302053_351	lacZ	Cluster_20423	beta-galactosidase	303.582	23.0298	-3.72051	1.88939e-14	8.05714e-13
ec302053_3525	yhaO	Cluster_42192	inner membrane transport protein YhaO	690.746	156.403	-2.14289	4.10569e-06	4.66362e-05
ec302053_3528	tdcF	Cluster_13477	protein TdcF	32.807	7.44826	-2.13903	5.39672e-05	0.000484934
ec302053_3529	pflB	Cluster_60987	formate acetyltransferase	828.163	45.0714	-4.19963	1.41211e-17	9.22825e-16
ec302053_3530	ackA	Cluster_28136	acetate kinase	1263.28	15.9612	-6.30646	4.84506e-29	1.43414e-26
ec302053_3531	sdaC	Cluster_18411	serine transporter	2879.93	78.5547	-5.19619	2.31478e-23	2.98666e-21
ec302053_3532	ilvA	Cluster_28138	threonine ammonia-lyase	11697.1	16.4935	-9.47003	7.73655e-51	1.94652e-47
ec302053_3533		Cluster_32651	bacterial regulatory helix-turn-helix, LysR family protein	5662.67	8.39838	-9.39715	1.40746e-46	1.77059e-43
ec302053_3538	garL	Cluster_28142	2-dehydro-3-deoxyglucarate aldolase	77.6764	12.1607	-2.67525	1.03125e-08	1.87338e-07
ec302053_3539		Cluster_28143	putative galactarate transporter	197.103	39.6019	-2.31531	1.23349e-07	1.76333e-06
ec302053_3542	garD	Cluster_65609	galactarate dehydratase	180	22.5739	-2.99528	9.6014e-11	2.41571e-09
ec302053_3550		Cluster_23312	putative tagatose-6-phosphate ketose/aldose isomerase	11.0463	1.86207	-2.56859	0.00212305	0.0126279
ec302053_3571		Cluster_28169	conserved hypothetical protein	1656.95	23.5982	-6.13371	1.9043e-27	3.99268e-25
ec302053_3572		Cluster_61029	peptidase U32 family protein	260.715	27.7041	-3.2343	5.43515e-12	1.65756e-10
ec302053_3628		Cluster_47269	radical SAM superfamily protein	353.814	29.8334	-3.56799	1.1282e-13	4.36699e-12
ec302053_3629	gltB	Cluster_23381	glutamate synthase [NADPH] large chain	164.457	3423.21	4.37957	9.05752e-18	5.99703e-16
ec302053_3630	gltD	Cluster_23382	glutamate synthase [NADPH] small chain	53.1793	885.623	4.05776	2.38447e-15	1.12137e-13
ec302053_3632		Cluster_28224	ROK family protein	128.944	24.6246	-2.38857	4.1195e-08	6.64401e-07
ec302053_3633		Cluster_8481	putative N-acetylmannosamine-6-phosphate 2-epimerase	55.6743	5.24476	-3.40806	1.80851e-10	4.33354e-09
ec302053_3634		Cluster_8481	putative N-acetylmannosamine-6-phosphate 2-epimerase domain protein	12.5352	0	-3.64792	1.18499e-06	1.50199e-05
ec302053_3635		Cluster_28226	putative sialic acid transporter	174.156	10.2986	-4.07985	1.28516e-16	6.95369e-15
ec302053_3636	nanA	Cluster_56805	N-acetylneuraminate lyase	573.03	19.3439	-4.88866	4.34166e-21	4.36945e-19
ec302053_364		Cluster_20435	putative DNA-binding transcriptional regulator	21.3683	3.3827	-2.65922	5.95557e-05	0.000529478
ec302053_3651		Cluster_52412	conserved hypothetical protein	55.654	306.433	2.46102	4.28301e-08	6.86373e-07
ec302053_3735	bfr	Cluster_42386	bacterioferritin	105.041	633.187	2.59168	4.33208e-08	6.89843e-07
ec302053_3737	bfd	Cluster_23486	bacterioferritin-associated ferredoxin	86.3483	881.986	3.35252	7.07476e-12	2.09413e-10
ec302053_3767	nirB	Cluster_8595	nitrite reductase [NAD(P)H], large subunit	12206.4	262.994	-5.53646	2.4289e-26	4.36509e-24
ec302053_3768	nirD	Cluster_28354	nitrite reductase [NAD(P)H] small subunit	122.063	1.36791	-6.4795	1.21695e-22	1.45802e-20
ec302053_3769		Cluster_28355	putative nitrite transporter	209.639	36.902	-2.50613	7.30159e-09	1.36586e-07
ec302053_3800	pckA	Cluster_56980	phosphoenolpyruvate carboxykinase	5281.27	1127.96	-2.22717	8.30023e-07	1.08204e-05
ec302053_3809	feoA	Cluster_65865	ferrous iron transport protein A	2047.78	395.833	-2.3711	4.99401e-07	6.61312e-06
ec302053_3810	feoB	Cluster_32887	ferrous iron transport protein B	2268.64	364.454	-2.63802	1.51127e-08	2.659e-07
ec302053_3816	gntT	Cluster_32894	high-affinity gluconate transporter	269.88	50.8866	-2.40696	4.69985e-08	7.43699e-07
ec302053_3819		Cluster_42463	carbohydrate phosphorylase family protein	2526.9	600.317	-2.07357	5.78809e-06	6.37323e-05
ec302053_3833	glpD	Cluster_28414	aerobic glycerol-3-phosphate dehydrogenase	3057.03	36.3315	-6.39476	2.26154e-29	7.11253e-27
ec302053_3834		Cluster_32905	putative membrane protein	155.986	13.149	-3.5684	2.36083e-13	8.93212e-12
ec302053_3835		Cluster_32906	conserved hypothetical protein	57.9579	7.52462	-2.94531	2.15132e-08	3.66964e-07
ec302053_3836		Cluster_18682	putative aBC-type phosphate transport system periplasmic component-like domain protein	5.90544	0.49415	-3.57902	0.00938893	0.0436561
ec302053_3839	glgA	Cluster_18685	glycogen synthase	118.089	529.215	2.16398	1.5304e-06	1.90618e-05
ec302053_3845	gntU	Cluster_18691	low-affinity gluconate transporter	190.785	44.7681	-2.09141	1.08902e-06	1.3929e-05
ec302053_3867		None	conserved hypothetical protein	10.4226	67.4947	2.69506	7.79868e-08	1.16448e-06
ec302053_3888	nikA	Cluster_42524	nickel ABC transporter, nickel/metallophore periplasmic binding protein	6598.45	47.0458	-7.13192	1.33162e-34	5.58394e-32
ec302053_3889	nikB	Cluster_23623	nickel ABC transporter, permease subunit NikB	333.583	17.5963	-4.2447	8.59616e-18	5.76745e-16
ec302053_3891	nikC	Cluster_28465	nickel ABC transporter, permease subunit NikC	437.949	4.21828	-6.69797	6.05762e-29	1.69344e-26
ec302053_3892	nikD	Cluster_13818	nickel import ATP-binding protein NikD	301.923	3.83867	-6.29743	1.42213e-26	2.75236e-24
ec302053_3893	nikE	Cluster_13819	nickel import ATP-binding protein NikE	361.228	9.00707	-5.32571	1.05206e-22	1.29121e-20
ec302053_3907	dtpB	Cluster_37491	dipeptide and tripeptide permease B	2776.88	83.494	-5.05565	8.06843e-22	8.82616e-20
ec302053_3908		Cluster_37492	SAM-dependent methyltransferase family protein	242.818	41.0821	-2.56329	1.02324e-08	1.86556e-07
ec302053_3917	slp	Cluster_18751	outer membrane protein SLP	36.3079	752.727	4.37377	2.53072e-17	1.57217e-15
ec302053_3918		Cluster_57084	bacterial regulatory, LuxR family protein	33.3703	1984.15	5.89381	6.52702e-26	1.05948e-23
ec302053_3919		Cluster_23648	haemin-degrading HemS/ChuX domain protein	77.0827	2165.36	4.81205	1.20639e-19	1.08403e-17
ec302053_3920		Cluster_23648	haemin-degrading HemS/ChuX domain protein	374.478	7347.91	4.29438	2.06203e-17	1.31343e-15
ec302053_3921		Cluster_32975	TonB-dependent hemoglobin/transferrin/lactoferrin receptor family protein	1250.98	91038	6.18534	8.83067e-41	5.55449e-38
ec302053_3922		Cluster_32975	conserved hypothetical protein	98.0083	8634.57	6.46108	9.49437e-31	3.18505e-28
ec302053_3923		None	hypothetical protein	42.5052	677.891	3.99534	2.26085e-15	1.07326e-13
ec302053_3925		Cluster_42553	putative heme utilization radical SAM enzyme HutW	936.421	3806.77	2.02334	1.55107e-05	0.000157996
ec302053_3926		Cluster_42554	conserved hypothetical protein	291.289	1381.15	2.24535	1.66043e-06	2.0529e-05
ec302053_3927		Cluster_42555	NmrA-like family protein	132.938	769.748	2.53363	5.78595e-08	8.90364e-07
ec302053_3928		Cluster_28495	FecCD transport family protein	206.691	1152.16	2.47879	1.26339e-07	1.80096e-06
ec302053_3929	hmuV	Cluster_23655	hemin import ATP-binding protein HmuV	58.642	472.372	3.00992	2.56029e-10	6.02028e-09
ec302053_3952	dctA	Cluster_18783	aerobic C4-dicarboxylate transport protein	595.404	73.7659	-3.01284	9.40832e-11	2.37903e-09
ec302053_3953		Cluster_18783	putative transcriptional regulator	38.0383	3.80049	-3.3232	1.89853e-08	3.29428e-07
ec302053_3960		Cluster_23693	HipA N-terminal domain protein	53.3502	214.465	2.00717	4.62469e-06	5.20614e-05
ec302053_3962		Cluster_37569	oligopeptide/dipeptide ABC transporter, ATP-binding, C-terminal domain protein	97.4851	581.803	2.57728	2.37768e-08	4.01493e-07
ec302053_3963		Cluster_23696	oligopeptide/dipeptide ABC transporter, ATP-binding, C-terminal domain protein	16.0464	304.185	4.24463	1.94228e-16	1.0288e-14
ec302053_3964	dppC	Cluster_61409	dipeptide transport system permease protein DppC	16.5192	214.056	3.69577	5.46673e-14	2.2548e-12
ec302053_3965		Cluster_57117	binding--dependent transport system inner membrane component family protein	6.52918	237.157	5.1828	4.56126e-21	4.50044e-19
ec302053_3966		Cluster_61411	bacterial extracellular solute-binding, 5 Middle family protein	433.432	16881.5	5.28349	2.00492e-24	2.98698e-22
ec302053_3984	yiaD	Cluster_42613	inner membrane lipoprotein YiaD	1694.01	146.777	-3.52874	9.87748e-13	3.29162e-11
ec302053_3988		Cluster_37583	helix-turn-helix family protein	30.2617	263.137	3.12025	5.40433e-11	1.39459e-09
ec302053_4013		Cluster_42637	conserved hypothetical protein	10.1811	2.39439	-2.08816	0.0100297	0.0458815
ec302053_4026		Cluster_42647	iron-containing alcohol dehydrogenase family protein	15.654	1.90024	-3.04227	0.000113	0.000936769
ec302053_4029	selA	Cluster_23748	L-seryl-tRNA selenium transferase	570.424	98.1255	-2.53933	3.23274e-08	5.35103e-07
ec302053_404	tsx	Cluster_20470	nucleoside-specific channel-forming protein TSX	4973.71	452.002	-3.45992	5.23118e-13	1.80296e-11
ec302053_4044	lldP	Cluster_23761	L-lactate permease	323.512	62.0612	-2.38205	2.27047e-07	3.14738e-06
ec302053_4045		Cluster_8832	bacterial regulatory, GntR family protein	223.873	19.5348	-3.51857	5.04464e-13	1.75066e-11
ec302053_4046	lldD	Cluster_37633	L-lactate dehydrogenase [cytochrome]	363.904	33.2139	-3.4537	9.64357e-13	3.2351e-11
ec302053_4053	gpmI	Cluster_28611	2,3-bisphosphoglycerate-independent phosphoglycerate mutase	3287.12	758.865	-2.11491	1.76604e-06	2.16749e-05
ec302053_4090		Cluster_66112	conserved hypothetical protein	796.743	38.5754	-4.36836	2.47294e-18	1.80346e-16
ec302053_4114	eprI	Cluster_42747	type III secretion apparatus needle protein	13.4508	87.5956	2.70317	3.29693e-08	5.43939e-07
ec302053_4115		Cluster_18950	type III secretion system regulator family protein	11.2878	53.4294	2.24287	7.09714e-06	7.71335e-05
ec302053_4116		Cluster_33138	enterobacterial EspB family protein	60.4126	313.024	2.37335	1.12914e-07	1.63742e-06
ec302053_4117		Cluster_8890	secretion system effector C (SseC) like family protein	120.835	485.163	2.00543	8.20217e-06	8.72586e-05
ec302053_4118	EspA	Cluster_46985	EspA	36.8311	359.722	3.28789	2.58531e-12	8.16228e-11
ec302053_4119		Cluster_42752	type III secretion effector delivery regulator, TyeA family	32.0323	273.582	3.09437	3.41087e-11	9.12953e-10
ec302053_4120		Cluster_23846	type III secretion apparatus protein, YscD/HrpQ family	20.2214	138.105	2.77181	4.32366e-09	8.27249e-08
ec302053_4121	eae	Cluster_28711	intimin	62.7266	1265.31	4.33427	4.49116e-17	2.56813e-15
ec302053_4122	cesT	Cluster_42755	Tir chaperone	52.7265	1304.19	4.62848	5.07788e-19	4.12127e-17
ec302053_4123	tir	Cluster_8897	Tir	190.242	1360.21	2.83792	3.17173e-09	6.11499e-08
ec302053_4124		None	hypothetical protein	0	5.05387	2.33739	0.00335609	0.0185167
ec302053_4126		Cluster_28715	putative CesF protein	2.78673	24.209	3.1189	7.89885e-06	8.45681e-05
ec302053_4131	ssaV	Cluster_28720	secretion system apparatus protein SsaV	68.0485	336.95	2.3079	3.05465e-07	4.14312e-06
ec302053_4132		Cluster_28721	putative type III secretion system, LEE associated	0.623741	25.2737	5.34054	2.66089e-09	5.23031e-08
ec302053_4133		Cluster_8906	hypothetical protein	32.8472	524.294	3.99654	7.59078e-16	3.70843e-14
ec302053_4134		Cluster_14025	type III secretion apparatus protein, YscI/HrpB, C-terminal domain	61.9921	1070.31	4.10981	2.85534e-16	1.48124e-14
ec302053_4135		Cluster_28724	type III secretion apparatus lipoprotein, YscJ/HrcJ family	34.6279	434.269	3.64858	9.19351e-14	3.67157e-12
ec302053_4136		Cluster_47003	hypothetical protein	3.21933	44.2739	3.78162	1.80209e-09	3.64182e-08
ec302053_4138		Cluster_18971	type III secretion outer membrane pore, YscC/HrcC family	70.9861	729.927	3.36214	5.81322e-12	1.75162e-10
ec302053_4139		Cluster_8911	putative CesD	10.5232	67.4205	2.67961	2.60824e-07	3.55681e-06
ec302053_4145	epaP	Cluster_18979	type III secretion apparatus protein, YscR/HrcR family	17.2435	79.0935	2.19751	4.76894e-06	5.33721e-05
ec302053_4146		Cluster_28734	putative type III secretion system, LEE associated	35.825	219.648	2.61616	1.2118e-08	2.17003e-07
ec302053_4147		Cluster_33169	conserved hypothetical protein	16.4286	106.762	2.70011	2.84043e-08	4.73279e-07
ec302053_4148		Cluster_18984	H-NS histone family protein	42.0827	358.775	3.09178	1.6375e-10	3.96148e-09
ec302053_4149		Cluster_28737	putative membrane protein	5.04024	28.0859	2.47828	1.73307e-05	0.000173721
ec302053_4161	ade	Cluster_28748	adenine deaminase	101.429	24.1708	-2.06913	3.38872e-06	3.93812e-05
ec302053_4170	emrD	Cluster_23891	multidrug resistance protein D	125.191	16.343	-2.93739	3.89623e-10	8.87142e-09
ec302053_4171		Cluster_47833	putative DNA-binding transcriptional regulator	68.4007	5.81527	-3.55609	9.28995e-12	2.73375e-10
ec302053_4187	dgoA	Cluster_37776	2-dehydro-3-deoxy-6-phosphogalactonate aldolase	35.6842	7.98059	-2.16072	4.30096e-05	0.000390657
ec302053_4211		None	HAD hydrolase, IA, variant 1 family protein	243.824	1238.71	2.34493	1.17715e-06	1.49582e-05
ec302053_4221	phoU	Cluster_8994	phosphate transport system regulatory protein PhoU	65.9358	315.517	2.25858	5.02608e-07	6.63812e-06
ec302053_4224	pstA	Cluster_42845	phosphate ABC transporter, permease protein PstA	46.4286	185.615	1.99923	3.14261e-06	3.66906e-05
ec302053_423	cyoE	Cluster_613	protoheme IX farnesyltransferase	679.701	115.679	-2.55477	1.94777e-08	3.3681e-07
ec302053_4242	asnA	Cluster_42863	aspartate--ammonia ligase	74.5776	1319.39	4.14498	2.49406e-16	1.3073e-14
ec302053_4244	ravA	Cluster_14148	ATPase RavA	2317.62	278.496	-3.05692	1.24781e-10	3.06291e-09
ec302053_4246		Cluster_33251	RbsD / FucU transport family protein	1047.92	39.2986	-4.7369	2.702e-19	2.26608e-17
ec302053_4247	ccmA	Cluster_42868	heme ABC exporter, ATP-binding protein CcmA	656.61	25.0446	-4.71246	7.41124e-19	5.73744e-17
ec302053_4248		Cluster_37835	branched-chain amino acid transport system / permease component family protein	91.7304	1.36791	-6.06735	2.61823e-18	1.88213e-16
ec302053_4249		Cluster_37835	branched-chain amino acid transport system / permease component family protein	954.035	70.6461	-3.75536	9.45494e-14	3.71697e-12
ec302053_425	cyoC	Cluster_25199	cytochrome o ubiquinol oxidase, subunit III	789.277	191.148	-2.04584	1.13005e-05	0.000117731
ec302053_4251	rbsK	Cluster_37837	ribokinase	1364.64	186.714	-2.86962	2.34588e-09	4.64742e-08
ec302053_4253	rbsR	Cluster_42872	ribose operon repressor	2052.87	336.11	-2.61064	4.30822e-08	6.88221e-07
ec302053_426	cyoB	Cluster_34329	cytochrome o ubiquinol oxidase, subunit I	6225.61	1511.69	-2.04206	1.32337e-05	0.00013618
ec302053_4262	ilvB	Cluster_28854	acetolactate synthase, large subunit, biosynthetic type	352.616	2725.01	2.95009	3.84061e-10	8.78451e-09
ec302053_4263	ilvM	Cluster_14164	acetolactate synthase isozyme 2 small subunit	108.461	818.043	2.915	3.21205e-10	7.41425e-09
ec302053_4264	ilvE	Cluster_28856	branched-chain amino acid aminotransferase	240.664	1058.07	2.13634	2.61749e-06	3.08459e-05
ec302053_4323	metE	Cluster_24046	5-methyltetrahydropteroyltriglutamate--homocysteine S-methyltransferase	84.3765	1937.81	4.52144	2.7768e-18	1.96801e-16
ec302053_4331	udp	Cluster_61689	uridine phosphorylase	1676.15	193.354	-3.11584	9.6968e-11	2.42758e-09
ec302053_4389	fdxH	Cluster_28978	formate dehydrogenase, beta subunit	451.892	39.4088	-3.51939	2.57665e-13	9.60423e-12
ec302053_4390		Cluster_61749	formate dehydrogenase, alpha subunit	4668	445.467	-3.38942	6.21532e-12	1.86164e-10
ec302053_4391		Cluster_37959	molybdopterin oxidoreductase family protein	1603.11	147.521	-3.44188	7.06279e-12	2.09413e-10
ec302053_4404	sodA	Cluster_9166	superoxide dismutase [Mn]	13615.9	3222.75	-2.07892	3.9586e-06	4.51693e-05
ec302053_442		Cluster_25214	bacterial extracellular solute-binding, 5 Middle family protein	571.088	87.7527	-2.7022	4.96426e-09	9.46218e-08
ec302053_4429	cpxP	Cluster_4386	periplasmic protein CpxP	371.41	1901.56	2.3561	8.9466e-07	1.16329e-05
ec302053_4449	glpX	Cluster_57488	fructose-1,6-bisphosphatase, class II	507.316	89.846	-2.49736	2.09338e-08	3.6075e-07
ec302053_4450	glpX	Cluster_57488	fructose-1,6-bisphosphatase, class II	407.969	25.35	-4.0084	3.07967e-16	1.58132e-14
ec302053_4451	glpK	Cluster_4374	glycerol kinase	10080	323.037	-4.96366	1.62773e-22	1.90483e-20
ec302053_4452	glpF	Cluster_4373	glycerol uptake facilitator protein	4596.17	24.1708	-7.57102	2.25367e-36	1.03095e-33
ec302053_4459		Cluster_29018	periplasmic binding and sugar binding domain of LacI family protein	3151.84	587.222	-2.42421	2.46934e-07	3.38575e-06
ec302053_4468		Cluster_29027	conserved hypothetical protein	40.2517	9.08343	-2.14774	1.66122e-05	0.00016752
ec302053_4470		Cluster_29029	conserved hypothetical protein	144.98	34.0899	-2.08844	2.41043e-06	2.86068e-05
ec302053_4472	katG	Cluster_33448	catalase/peroxidase HPI	3275.12	297.748	-3.45938	1.64223e-12	5.33141e-11
ec302053_4475	gldA	Cluster_14345	glycerol dehydrogenase	138.743	19.2675	-2.84817	8.62154e-10	1.86998e-08
ec302053_4478	ptsP	Cluster_29036	phosphoenolpyruvate-protein phosphotransferase	191.349	21.5856	-3.14807	1.14274e-11	3.28888e-10
ec302053_4536	zraS	Cluster_29085	sensor protein ZraS	384.669	34.0135	-3.49944	3.80479e-13	1.38737e-11
ec302053_4537		Cluster_24222	phosphoribosylglycinamide synthetase, C domain protein	3.79276	22.8771	2.59258	3.40012e-05	0.000316256
ec302053_4539	purD	Cluster_24222	phosphoribosylamine--glycine ligase	76.8815	396.262	2.36575	1.50708e-07	2.11833e-06
ec302053_4548	aceB	Cluster_24227	malate synthase A	82.948	421.376	2.34483	3.37427e-07	4.53993e-06
ec302053_4556	pepE	Cluster_57575	peptidase E	56.0866	13.1108	-2.0969	1.85614e-05	0.000183499
ec302053_4574	psiE	Cluster_29116	protein PsiE	38.0887	232.688	2.61097	1.23613e-08	2.20574e-07
ec302053_4578	malK	Cluster_29120	maltose/maltodextrin import ATP-binding protein MalK	3060.18	431.52	-2.82612	2.32542e-09	4.62511e-08
ec302053_4632	nrfA	Cluster_24302	cytochrome c-552	1073.8	36.1428	-4.89287	5.85457e-21	5.66542e-19
ec302053_4633	nrfB	Cluster_43190	cytochrome c nitrite reductase, pentaheme subunit	28.9639	5.77709	-2.32584	2.60215e-05	0.000248463
ec302053_4634	nrfC	Cluster_43191	cytochrome c nitrite reductase, Fe-S protein	11.7204	0.49415	-4.56792	1.84477e-05	0.000182733
ec302053_4637		Cluster_43194	cytochrome C biogenesis family protein	4.03422	0	-2.01229	0.0099349	0.045572
ec302053_4662	ccmA	Cluster_29191	heme ABC exporter, ATP-binding protein CcmA	68.3503	15.1638	-2.17232	1.88037e-06	2.27452e-05
ec302053_4663	alsB	Cluster_43214	D-allose-binding periplasmic protein	74.5374	17.9378	-2.05496	6.36e-06	6.94219e-05
ec302053_4686	phnB	Cluster_48247	protein PhnB	38.7124	173.217	2.16171	1.53628e-06	1.90878e-05
ec302053_4690	proP	Cluster_24349	proline/betaine transporter	134.799	1220.69	3.17882	3.81915e-11	1.01147e-09
ec302053_4696	adiY	Cluster_24355	HTH-type transcriptional regulator AdiY	706.44	10.7546	-6.03754	4.52134e-26	7.8453e-24
ec302053_4697	adiA	Cluster_43243	biodegradative arginine decarboxylase	245.041	59.9701	-2.03071	5.09709e-06	5.66194e-05
ec302053_4698	melR	Cluster_14510	melibiose operon regulatory protein	777.598	57.7305	-3.75162	1.58335e-14	6.80976e-13
ec302053_4701	fumB	Cluster_66593	fumarate hydratase class I, anaerobic	368.392	31.8482	-3.53196	7.12957e-14	2.91675e-12
ec302053_4702	dcuB	Cluster_9389	anaerobic C4-dicarboxylate transporter DcuB	459.539	20.0289	-4.52003	2.77203e-19	2.28669e-17
ec302053_4703		None	conserved hypothetical protein	120.544	12.8457	-3.23019	1.65364e-11	4.5973e-10
ec302053_4708		Cluster_43253	conserved hypothetical protein	274.035	6.99229	-5.29245	3.36382e-22	3.7615e-20
ec302053_4709		Cluster_57687	conserved hypothetical protein	12.0121	0.455972	-4.7194	7.72751e-06	8.30872e-05
ec302053_4710	lysS	Cluster_29233	lysine--tRNA ligase	2116.38	353.619	-2.58133	2.57695e-08	4.3224e-07
ec302053_4738	frdD	Cluster_14546	fumarate reductase subunit D	265.565	20.4849	-3.69643	3.34682e-15	1.54507e-13
ec302053_4739	frdC	Cluster_66626	fumarate reductase subunit C	310.816	9.42486	-5.04345	1.22555e-21	1.31212e-19
ec302053_4740	frdB	Cluster_14548	fumarate reductase iron-sulfur subunit	1449.95	55.5969	-4.70486	9.49337e-20	8.68557e-18
ec302053_4741	frdA	Cluster_29259	fumarate reductase, flavoprotein subunit	10301.8	278.01	-5.21162	1.50094e-23	1.98756e-21
ec302053_4776		Cluster_62040	conserved hypothetical protein	512.517	69.66	-2.8792	2.93208e-10	6.83066e-09
ec302053_4777		Cluster_43311	conserved hypothetical protein	1484.09	58.3371	-4.66902	1.37117e-19	1.18961e-17
ec302053_4789		Cluster_29299	conserved hypothetical protein	12.5352	62.5553	2.31914	2.23073e-06	2.65996e-05
ec302053_4800		Cluster_43333	short chain dehydrogenase family protein	57.0525	9.46304	-2.59191	2.28523e-07	3.15915e-06
ec302053_4837	nrdD	Cluster_43362	anaerobic ribonucleoside-triphosphate reductase	395.071	49.6714	-2.99163	1.36943e-10	3.32896e-09
ec302053_4838		Cluster_43362	ATP cone domain protein	1206.9	63.236	-4.25442	4.22538e-17	2.47234e-15
ec302053_4839	treC	Cluster_24491	alpha,alpha-phosphotrehalase	7451.41	24.1708	-8.2681	1.12758e-41	8.10566e-39
ec302053_4840	treB	Cluster_24492	PTS system trehalose-specific EIIBC component	11264.9	16.6844	-9.39912	1.99966e-49	3.3541e-46
ec302053_4879		Cluster_24531	HNH endonuclease family protein	69.4871	11.4396	-2.6027	8.56187e-08	1.26716e-06
ec302053_4883		Cluster_29387	putative N-acetylneuraminic acid outer membrane channel protein NanC	173.804	37.1311	-2.22676	6.19698e-08	9.44945e-07
ec302053_4897	iraD	Cluster_43425	anti-adapter protein IraD	57.5455	6.72721	-3.09662	1.51027e-09	3.10303e-08
ec302053_490		Cluster_15410	conserved hypothetical protein	13.0685	67.2699	2.36387	3.05155e-06	3.57934e-05
ec302053_4909		Cluster_62188	2-hydroxyglutaryl-CoA dehydratase, D-component family protein	68.3402	14.5169	-2.235	2.05175e-06	2.45819e-05
ec302053_492		Cluster_15412	yadA-like C-terminal region family protein	0	4.67425	2.22474	0.00567463	0.0289309
ec302053_4940	fhuF	Cluster_43458	siderophore-iron reductase FhuF	1279.24	6498.53	2.34483	3.27769e-07	4.4337e-06
ec302053_4941		Cluster_19702	conserved hypothetical protein	119.598	1035.87	3.11457	1.81939e-10	4.33895e-09
ec302053_4954		Cluster_48476	radical SAM superfamily protein	327.677	7.10683	-5.52693	7.05605e-24	9.86279e-22
ec302053_4955		Cluster_66821	conserved hypothetical protein	2575.27	33.2139	-6.27679	6.67647e-29	1.76821e-26
ec302053_4957	deoC	Cluster_33836	deoxyribose-phosphate aldolase	2129.26	134.983	-3.9795	2.52449e-15	1.17623e-13
ec302053_4958	deoA	Cluster_33837	thymidine phosphorylase	658.945	113.399	-2.53874	6.23649e-08	9.46795e-07
ec302053_4959	deoB	Cluster_24617	phosphopentomutase	7101.84	863.135	-3.04053	3.11344e-10	7.21974e-09
ec302053_4960	deoD	Cluster_5057	purine nucleoside phosphorylase	3645.9	829.219	-2.13645	3.54181e-06	4.0991e-05
ec302053_4980	creD	Cluster_5073	inner membrane protein CreD	190.403	37.2817	-2.35252	1.57154e-07	2.19057e-06
ec302053_4981		Cluster_9665	transcriptional regulatory, C terminal family protein	6335.02	1068.55	-2.56769	3.43579e-08	5.61327e-07
ec302053_4983	thrA	Cluster_24639	bifunctional aspartokinase/homoserine dehydrogenase 1	222.646	3151.72	3.82331	1.04442e-14	4.57001e-13
ec302053_4984	thrB	Cluster_53614	homoserine kinase	55.6942	606.399	3.44467	3.9862e-13	1.43276e-11
ec302053_4985	thrC	Cluster_24641	threonine synthase	157.787	1154.41	2.87111	1.0399e-09	2.21727e-08
ec302053_4986		Cluster_62259	conserved hypothetical protein	31.65	333.69	3.39823	1.76626e-12	5.6973e-11
ec302053_4988	agcS	Cluster_24644	amino acid carrier family protein	1624.32	221.412	-2.87503	1.0824e-09	2.2885e-08
ec302053_5004		Cluster_19503	entericidin EcnA/B family protein	154.326	1486.87	3.26822	1.09159e-11	3.17507e-10
ec302053_5014	aspA	Cluster_14531	aspartate ammonia-lyase	22933.1	735.163	-4.96322	8.08757e-25	1.27177e-22
ec302053_5059		Cluster_39681	Mu-like prophage FluMu gp41 family protein	5.52316	0	-2.46549	0.00167263	0.0102767
ec302053_5069		None	phosphotransferase enzyme family protein	15.996	2.92672	-2.45036	0.000287042	0.00218187
ec302053_5102		None	conserved hypothetical protein	12.0121	166.956	3.79691	1.74234e-13	6.69271e-12
ec302053_5107		Cluster_24803	putative protein Sok	874.992	4014.93	2.19804	1.80161e-06	2.18978e-05
ec302053_5111		None	hypothetical protein	4.32599	18.2814	2.07927	0.00425496	0.0227052
ec302053_5285	traM	Cluster_44746	protein TraM	3.46079	26.9067	2.95879	1.20228e-05	0.000124997
ec302053_53	araC	Cluster_25848	arabinose operon regulatory protein	225.916	36.1046	-2.64553	7.75852e-09	1.43533e-07
ec302053_541	ompT	Cluster_39194	protease 7	542.135	2909.04	2.42382	3.87186e-07	5.19552e-06
ec302053_547	cusC	Cluster_39200	cation efflux system protein CusC	162.546	2218.54	3.77069	3.58748e-13	1.31768e-11
ec302053_548	cusF	Cluster_44152	cation efflux system protein CusF	28.4509	449.554	3.98195	7.2458e-15	3.22663e-13
ec302053_549	cusB	Cluster_30102	cation efflux system protein CusB	17.6359	217.577	3.62494	3.50027e-13	1.2951e-11
ec302053_550	cusA	Cluster_30103	cation efflux system protein CusA	20.8049	92.7575	2.15654	5.77339e-06	6.37098e-05
ec302053_558		Cluster_25313	Hok/Gef family protein	79.6983	921.075	3.5307	2.42263e-13	9.09753e-12
ec302053_559		Cluster_62889	4'-phosphopantetheinyl transferase superfamily protein	211.64	2809.32	3.73053	3.23354e-14	1.35593e-12
ec302053_560	fepA	Cluster_25315	ferrienterobactin receptor	1160.36	20354.2	4.13268	1.65705e-18	1.24452e-16
ec302053_561		None	conserved hypothetical protein	73.833	1208.82	4.03318	3.24151e-16	1.6476e-14
ec302053_567	fepE	Cluster_54210	ferric enterobactin (Enterochelin) transport	75.8754	374.671	2.30392	4.08541e-07	5.4675e-06
ec302053_573	entC	Cluster_25325	isochorismate synthase EntC	419.638	1832.3	2.12644	1.44141e-06	1.80427e-05
ec302053_60	leuD	Cluster_20121	3-isopropylmalate dehydratase small subunit	63.5313	694.426	3.45028	8.54024e-13	2.88419e-11
ec302053_601		Cluster_62929	transporter, anaerobic C4-dicarboxylate uptake C family protein	646.953	58.6425	-3.46364	4.19832e-13	1.4983e-11
ec302053_61	leuC	Cluster_25856	3-isopropylmalate dehydratase large subunit	198.612	2409.69	3.60082	9.33097e-14	3.69712e-12
ec302053_62	leuB	Cluster_20123	3-isopropylmalate dehydrogenase	41.2979	727.97	4.13974	1.73792e-16	9.30341e-15
ec302053_626	RihA	Cluster_15532	pyrimidine-specific ribonucleoside hydrolase RihA	1264.65	248.936	-2.34489	2.3649e-07	3.25635e-06
ec302053_63		Cluster_20123	isocitrate/isopropylmalate dehydrogenase family protein	0.623741	31.5406	5.66012	4.08162e-11	1.07532e-09
ec302053_64	leuA	Cluster_38754	2-isopropylmalate synthase	87.6863	1847.86	4.39736	1.76904e-17	1.14126e-15
ec302053_647	asnB	Cluster_62971	asparagine synthase	205.001	4250.71	4.374	2.56925e-17	1.57664e-15
ec302053_654		Cluster_25392	phosphotransferase system, EIIC family protein	387.265	46.0597	-3.07174	4.60135e-11	1.19351e-09
ec302053_669		Cluster_39352	outer membrane porin, OprD family protein	223.894	20.1435	-3.47443	7.49459e-14	3.04135e-12
ec302053_68	ilvN	Cluster_62331	acetolactate synthase, small subunit	7.06241	51.9895	2.87999	1.46786e-07	2.06898e-06
ec302053_684	kdpB	Cluster_39366	K+-transporting ATPase, B subunit	4.27567	19.7617	2.20848	0.000899217	0.0060171
ec302053_697		Cluster_20595	membrane AbrB duplication domain protein	441.45	29.3011	-3.91323	4.87597e-16	2.42929e-14
ec302053_701	sdhC	Cluster_34572	succinate dehydrogenase, cytochrome b556 subunit	285.423	49.4849	-2.52804	4.04725e-08	6.56961e-07
ec302053_702	sdhD	Cluster_39382	succinate dehydrogenase, hydrophobic membrane anchor protein	315.554	13.9486	-4.4997	4.21479e-18	2.90531e-16
ec302053_703	sdhA	Cluster_20601	succinate dehydrogenase, flavoprotein subunit	3141.61	176.222	-4.15604	3.91511e-16	1.97008e-14
ec302053_704	sdhB	Cluster_63020	succinate dehydrogenase iron-sulfur subunit	395.172	63.8447	-2.62984	1.03587e-08	1.875e-07
ec302053_705		None	conserved hypothetical protein	734.831	126.659	-2.53647	5.65089e-08	8.72248e-07
ec302053_706	sucA	Cluster_25488	oxoglutarate dehydrogenase (succinyl-transferring), E1 component	15488.3	1794.18	-3.10978	3.39319e-11	9.12953e-10
ec302053_707	sucB	Cluster_39386	dihydrolipoyllysine-residue succinyltransferase, E2 component of oxoglutarate dehydrogenase (succinyl-transferring) complex	4645.82	724.191	-2.68149	2.16767e-08	3.68504e-07
ec302053_708	sucC	Cluster_58646	succinyl-CoA ligase [ADP-forming] subunit beta	4896.59	885.864	-2.46662	1.35328e-07	1.92364e-06
ec302053_709	sucD	Cluster_25491	succinyl-CoA ligase [ADP-forming] subunit alpha	784.68	176.983	-2.14849	1.92111e-06	2.31268e-05
ec302053_743	galE	Cluster_58671	UDP-glucose 4-epimerase GalE	1104.88	262.634	-2.07277	7.93287e-06	8.4752e-05
ec302053_771		None	conserved hypothetical protein	66.5294	9.46304	-2.81362	6.36968e-09	1.20046e-07
ec302053_819	bioA	Cluster_25537	adenosylmethionine-8-amino-7-oxononanoate aminotransferase domain protein	3.84307	38.4205	3.32154	5.49949e-08	8.59033e-07
ec302053_820	bioA	Cluster_25537	adenosylmethionine-8-amino-7-oxononanoate transaminase	17.9679	538.023	4.90418	8.9038e-20	8.29702e-18
ec302053_821	bioB	Cluster_39493	biotin synthase	33.5513	2625.7	6.29019	7.17601e-29	1.80548e-26
ec302053_822	bioF	Cluster_39494	8-amino-7-oxononanoate synthase	7.58552	518.991	6.09632	5.12471e-26	8.59584e-24
ec302053_823	bioC	Cluster_34698	malonyl-CoA O-methyltransferase BioC	8.93363	509.257	5.833	2.01823e-24	2.98698e-22
ec302053_824	bioD	Cluster_25541	dethiobiotin synthase	8.69217	828.199	6.57412	2.79108e-28	6.68795e-26
ec302053_835	ybhN	Cluster_39535	inner membrane protein YbhN	20.0303	102.496	2.35532	5.40339e-07	7.11776e-06
ec302053_839	ybhQ	Cluster_10663	inner membrane protein YbhQ	927.236	73.995	-3.64744	8.07474e-14	3.25057e-12
ec302053_842		Cluster_25578	efflux transporter, RND family, MFP subunit	204.115	47.1603	-2.11374	1.41864e-06	1.78465e-05
ec302053_864		Cluster_63108	conserved hypothetical protein	269.97	1493.19	2.46753	1.36026e-07	1.92812e-06
ec302053_871		Cluster_1091	glycyl-radical enzyme activating family protein	39.5776	4.29464	-3.20408	2.1284e-08	3.64289e-07
ec302053_881		Cluster_39579	putative cyclic di-GMP phosphodiesterase YliE	60.9962	385.212	2.65886	1.49806e-08	2.645e-07
ec302053_911	artJ	Cluster_20804	ABC transporter arginine-binding protein 1	49.809	225.147	2.17639	1.81154e-06	2.19654e-05
ec302053_922	poxB	Cluster_25677	pyruvate dehydrogenase [ubiquinone]	86.9217	417.419	2.26371	4.86999e-07	6.46591e-06
ec302053_943	lrp	Cluster_20832	leucine-responsive regulatory protein	395.967	1670.38	2.07673	1.07138e-05	0.000112786
ec302053_949	dmsA	Cluster_54540	anaerobic dimethyl sulfoxide reductase chain A	2490.85	60.0486	-5.37437	8.32586e-24	1.13232e-21
ec302053_950	dmsB	Cluster_58806	dimethylsulfoxide reductase, chain B	62.123	8.47474	-2.87389	2.91083e-09	5.67725e-08
ec302053_951		Cluster_6075	DMSO reductase anchor subunit family protein	97.2338	14.0991	-2.78585	1.10436e-09	2.32516e-08
ec302053_961	serC	Cluster_39689	phosphoserine transaminase	677.96	2920.73	2.10706	6.34681e-06	6.94219e-05
ec302053_962	aroA	Cluster_39690	3-phosphoshikimate 1-carboxyvinyltransferase	679.307	3419.06	2.33146	5.45189e-07	7.16289e-06
ec302053_975		Cluster_44530	conserved hypothetical protein	426.309	43.4002	-3.29613	1.95066e-12	6.25206e-11

## Sheet: 100329
Genes of EPEC isolate 100329 that exhibited significant differential expression in DMEM vs. LB
Locus ID	Gene ID	blastn cluster	Predicted Protein Function	Read Counts (LB)	Read Counts (DMEM)	LFC (DMEM/LB)	p-value	FDR
E100329_1000	dmsA	Cluster_54540	anaerobic dimethyl sulfoxide reductase chain A	1583.92	80.6168	-4.29628	1.549e-30	8.69336e-29
E100329_1001	dmsB	Cluster_58806	dimethylsulfoxide reductase, chain B	122.95	5.77909	-4.41108	1.4112e-19	3.81174e-18
E100329_1002		Cluster_6075	DMSO reductase anchor subunit family protein	76.4397	10.9728	-2.80039	2.42582e-09	3.11777e-08
E100329_1006		Cluster_34826	amino acid permease family protein	7.73272	1.44969	-2.41523	0.00572439	0.022193
E100329_1038		Cluster_20907	conserved hypothetical protein	379.696	1698.15	2.16105	1.70482e-10	2.48157e-09
E100329_1066		None	conserved hypothetical protein	15.8462	220.815	3.80062	6.65391e-20	1.85685e-18
E100329_1098	cybH	Cluster_58884	Ni/Fe-hydrogenase, b-type cytochrome subunit	0.592699	7.75521	3.70979	0.00133197	0.00636835
E100329_1164		Cluster_119	putative transposase	0	4.3294	2.11417	0.0078095	0.0287715
E100329_1183		None	conserved hypothetical protein	2.89286	23.1673	3.00152	1.33821e-06	1.20273e-05
E100329_12	rihC	Cluster_53644	non-specific ribonucleoside hydrolase RihC	370.676	68.744	-2.43085	4.78168e-12	7.99744e-11
E100329_1207		Cluster_11009	conserved hypothetical protein	148.079	27.0096	-2.45483	8.65212e-10	1.17795e-08
E100329_1208		None	hypothetical protein	11.6697	0.357506	-5.02866	7.79321e-06	6.21857e-05
E100329_1228		Cluster_6262	FlxA-like family protein	73.2643	17.8637	-2.03608	2.03462e-06	1.78728e-05
E100329_1231		Cluster_11795	HTH-like domain protein	43.7154	423.928	3.27761	7.5712e-19	1.92172e-17
E100329_1232		Cluster_11026	Major Facilitator Superfamily protein	68.3538	1560.91	4.51322	2.99498e-32	1.80091e-30
E100329_1233		Cluster_6267	ferric iron reductase FhuF-like transporter family protein	137.607	8828.63	6.00356	6.83894e-43	1.02446e-40
E100329_1234		Cluster_6268	acetyltransferase domain protein	64.1896	4947.67	6.26827	4.5125e-47	1.13963e-44
E100329_1235		Cluster_6269	ferric iron reductase FhuF-like transporter family protein	179.038	14167.6	6.30619	5.7865e-44	1.04384e-41
E100329_1236	iucD	Cluster_11030	L-lysine 6-monooxygenase	484.735	36452.8	6.23269	2.81021e-39	2.83887e-37
E100329_1237		Cluster_11031	TonB-dependent siderophore receptor family protein	341.625	23515.6	6.10506	8.62762e-40	9.47351e-38
E100329_1238		Cluster_11795	integrase core domain protein	48.0055	281.277	2.55072	1.45386e-12	2.54098e-11
E100329_124		None	fimbrial family protein	6.75922	0.357506	-4.24082	0.00145058	0.00685398
E100329_1247		Cluster_11795	putative iS629 ORF2	1.11476	8.45056	2.92231	0.00184289	0.00839353
E100329_1251		None	putative antigen 43	4.00763	23.961	2.57987	1.74431e-05	0.000128997
E100329_1269		Cluster_1369	NAD binding domain of 6-phosphogluconate dehydrogenase family protein	197.679	839.087	2.08566	9.9393e-10	1.3352e-08
E100329_1272	ycdZ	Cluster_39851	inner membrane protein YcdZ	742.301	92.3162	-3.00735	9.3066e-18	2.1864e-16
E100329_1282	csgC	Cluster_26043	curli assembly protein CsgC	27.0645	1.99578	-3.76138	6.45949e-09	7.88089e-08
E100329_1298		Cluster_39870	YceI-like domain protein	32.3988	360.495	3.47597	6.07028e-20	1.70339e-18
E100329_1299		Cluster_21151	conserved hypothetical protein	20.3759	103.878	2.34995	1.12289e-08	1.30987e-07
E100329_1315	FlgA	Cluster_11100	flagella basal body P-ring formation protein FlgA	479.109	35.0124	-3.77442	2.30639e-23	7.66419e-22
E100329_1316		Cluster_11100	putative membrane protein	157.661	3.59473	-5.4548	1.49024e-25	6.07031e-24
E100329_1317	FlgB	Cluster_58981	flagellar basal-body rod protein FlgB	392.931	2.33362	-7.39556	1.92821e-43	3.14174e-41
E100329_1318	FlgC	Cluster_30655	flagellar basal-body rod protein FlgC	265.074	3.78331	-6.1306	4.83387e-34	3.29944e-32
E100329_1319	FlgD	Cluster_21169	basal-body rod modification protein FlgD	574.316	12.4814	-5.52399	1.0458e-38	1.01583e-36
E100329_1320	FlgE	Cluster_21170	flagellar hook protein FlgE	673.653	22.3424	-4.91415	7.49331e-34	5.0465e-32
E100329_1321	FlgF	Cluster_21171	flagellar basal-body rod protein FlgF	287.115	28.9267	-3.31115	6.72727e-17	1.50352e-15
E100329_1322	FlgG	Cluster_6341	flagellar basal-body rod protein FlgG	397.473	17.298	-4.52219	2.5777e-28	1.19449e-26
E100329_1323		Cluster_35075	flagellar L-ring family protein	106.876	4.30974	-4.6322	7.90563e-19	1.99657e-17
E100329_1324		Cluster_26079	flagellar P-ring family protein	331.14	15.699	-4.3987	1.39795e-26	6.03506e-25
E100329_1325	FlgJ	Cluster_58989	flagellar rod assembly protein/muramidase FlgJ	402.937	15.4908	-4.70107	1.52865e-29	7.87878e-28
E100329_134		None	conserved hypothetical protein	0.522066	8.15204	3.96486	0.00201947	0.00906699
E100329_1346	fhuE	Cluster_21197	FhuE receptor	94.755	2994.28	4.98186	3.10641e-35	2.34186e-33
E100329_135	fhuA	Cluster_58080	ferrichrome-iron receptor	632.548	3686.51	2.54301	2.1715e-12	3.71805e-11
E100329_1355		Cluster_39926	glycine-zipper containing OmpA-like membrane domain protein	51.9701	253.993	2.28904	5.48771e-10	7.67824e-09
E100329_1357	bhsA	Cluster_11148	multiple stress resistance protein BhsA	6.68859	73.1521	3.45113	1.59547e-11	2.58293e-10
E100329_1358		Cluster_21209	putative L,D-transpeptidase YcfS	76.495	494.819	2.69347	5.23806e-15	1.05408e-13
E100329_1360	ycfT	Cluster_21211	inner membrane protein YcfT	16.2977	67.8798	2.05832	5.91996e-06	4.81509e-05
E100329_1373	pepT	Cluster_21266	peptidase T	659.419	163.85	-2.00882	1.71985e-09	2.2505e-08
E100329_1408		Cluster_6417	conserved hypothetical protein	7.94462	45.8359	2.52843	6.15999e-07	5.83754e-06
E100329_1409	cspG	Cluster_6418	cold shock-like protein CspG	32.1163	304.229	3.24378	3.36647e-17	7.69413e-16
E100329_1438		None	conserved hypothetical protein	8.63559	1.97612	-2.12763	0.0120076	0.0412306
E100329_1440	iraM	Cluster_1470	anti-adapter protein IraM	438.849	41.856	-3.39022	9.16848e-19	2.28128e-17
E100329_1445		None	phage lysozyme family protein	2.22953	12.4618	2.4827	0.00175923	0.0080488
E100329_1464		Cluster_6463	outer membrane autotransporter barrel domain protein	8.25479	42.689	2.37056	2.22376e-06	1.93993e-05
E100329_1498		None	conserved hypothetical protein	18.2877	1.8072	-3.33905	2.90572e-06	2.49605e-05
E100329_1499	dhaM	Cluster_40081	PTS-dependent dihydroxyacetone kinase, phosphotransferase subunit dhaM	1568.12	369.382	-2.08585	2.95574e-09	3.77006e-08
E100329_15		None	putative carbamoyl phosphate synthase small subunit	20.8704	186.255	3.15775	5.56121e-15	1.11467e-13
E100329_1523		Cluster_40100	ChaC-like family protein	30.3105	141.641	2.22434	8.42072e-09	1.00777e-07
E100329_1529	narK	Cluster_30847	nitrite extrusion protein 1	2818.05	23.2263	-6.92279	2.69089e-52	1.69896e-49
E100329_1530		Cluster_40107	nitrate reductase, alpha subunit	15154.7	46.9004	-8.33595	4.75143e-59	1.19997e-55
E100329_1531	narH	Cluster_40108	nitrate reductase, beta subunit	3070.15	35.4798	-6.43516	5.64451e-48	1.67708e-45
E100329_1532	narJ	Cluster_26242	nitrate reductase molybdenum cofactor assembly chaperone	686.667	8.45056	-6.34442	4.20375e-44	7.86413e-42
E100329_1533	narI	Cluster_40110	respiratory nitrate reductase, gamma subunit	250.936	5.61017	-5.48313	3.17867e-31	1.84546e-29
E100329_1556	yciI	Cluster_26307	protein YciI	83.2265	396.872	2.25356	1.557e-10	2.27295e-09
E100329_1557	TonB	Cluster_40140	protein TonB	36.7872	220.823	2.58561	4.18459e-12	7.04545e-11
E100329_1561	ompW	Cluster_40144	outer membrane protein W	103.94	16.4337	-2.66103	1.96097e-10	2.84623e-09
E100329_1576		Cluster_38386	conserved hypothetical protein	26.4442	153.238	2.53475	1.19887e-10	1.77581e-09
E100329_1578		Cluster_40245	conserved hypothetical protein	3.86636	20.2956	2.39212	0.000558158	0.00293062
E100329_16	carA	Cluster_38712	carbamoyl-phosphate synthase small chain	115.893	1784.71	3.94483	5.5942e-26	2.33523e-24
E100329_1604	yciF	Cluster_11368	protein YciF	0	5.42159	2.43872	0.00285201	0.0121463
E100329_1624		Cluster_59185	conserved hypothetical protein	12.7138	52.8681	2.056	4.3744e-06	3.66524e-05
E100329_1633		Cluster_45324	glycine zipper 2TM domain protein	33.7531	842.008	4.64074	7.85685e-33	4.83963e-31
E100329_1649		Cluster_11575	conserved hypothetical protein	1.04413	16.3157	3.96589	1.27919e-06	1.15792e-05
E100329_1657	pspA	Cluster_26356	phage shock protein A	185.742	750.707	2.01495	2.16686e-09	2.81358e-08
E100329_1674	mppA	Cluster_6645	periplasmic murein peptide-binding protein	518.756	86.2896	-2.5878	8.78627e-14	1.65595e-12
E100329_17	carB	Cluster_20082	carbamoyl-phosphate synthase large chain	162.654	3878.8	4.57573	2.16293e-30	1.18749e-28
E100329_1706		Cluster_6675	putative RNA polymerase sigma factor FecI	66.6033	1634.77	4.61735	7.25979e-33	4.52706e-31
E100329_1707		Cluster_6676	FecR family protein	48.936	930.958	4.24975	2.81438e-29	1.42154e-27
E100329_1710		Cluster_21092	FecCD transport family protein	430.833	83.7986	-2.36213	2.36572e-11	3.71095e-10
E100329_1711	FecD	Cluster_21091	Fe(3+) dicitrate transport system permease protein FecD	250.116	44.6847	-2.48474	2.72933e-11	4.24179e-10
E100329_1713		Cluster_14663	ABC transporter family protein	249.535	43.5416	-2.51878	3.3131e-12	5.5968e-11
E100329_1730		Cluster_21573	molybdopterin oxidoreductase family protein	300.716	3.42581	-6.45582	4.14225e-37	3.42992e-35
E100329_1731		Cluster_21574	formate dehydrogenase, alpha subunit	1249.41	15.699	-6.31443	1.05004e-47	2.94652e-45
E100329_1732	fdxH	Cluster_1853	formate dehydrogenase, beta subunit	363.214	4.68691	-6.27604	1.80487e-38	1.68822e-36
E100329_1737		Cluster_50634	30S ribosomal subunit S22 family protein	473.333	3032.14	2.67941	2.15388e-14	4.24971e-13
E100329_1738		Cluster_11753	biofilm-dependent modulation family protein	1.11476	16.2058	3.8617	4.15985e-06	3.5019e-05
E100329_1746		Cluster_26472	TonB-dependent Receptor Plug domain protein	5.50319	22.362	2.02271	0.000586526	0.00306795
E100329_1767		Cluster_6731	putative DNA-Binding protein G5P	0	6.1366	2.61744	0.00107221	0.00526824
E100329_1787		Cluster_21640	mannitol dehydrogenase Rossmann domain protein	74.2102	17.3176	-2.09938	1.26826e-06	1.15008e-05
E100329_1804		None	conserved hypothetical protein	19.1199	2.1647	-3.14283	4.26786e-06	3.58685e-05
E100329_1814		Cluster_11841	putative DNA-binding transcriptional regulator	48.0331	268.867	2.48479	2.54884e-11	3.97351e-10
E100329_1827		Cluster_40387	zinc-binding dehydrogenase family protein	8.77685	157.544	4.16591	7.96619e-19	2.00185e-17
E100329_1828	rspA	Cluster_26527	starvation-sensing protein RspA	30.4794	173.176	2.50633	1.38996e-10	2.0409e-09
E100329_1833		Cluster_59497	conserved hypothetical protein	386.016	1636.94	2.08427	1.83008e-09	2.38856e-08
E100329_1843	ynfM	Cluster_21680	inner membrane transport protein YnfM	81.4485	509.201	2.64428	1.60001e-13	2.98215e-12
E100329_1844		Cluster_26544	acid shock repeat family protein	2.7516	15.3022	2.4754	0.000365996	0.00201817
E100329_1857		Cluster_6813	phage portal protein, HK97 family	2.22953	13.1375	2.55888	0.000539439	0.00285225
E100329_1859		Cluster_6815	phage major capsid protein, HK97 family	5.50319	52.5579	3.25557	2.29441e-09	2.95639e-08
E100329_1861	ssb	Cluster_14899	single-stranded DNA-binding family protein	4.00763	16.6026	2.05059	0.00158618	0.00738416
E100329_1873	pntB	Cluster_35669	NAD(P) transhydrogenase subunit beta	181.86	923.9	2.34491	9.85219e-12	1.63159e-10
E100329_1898	ymoA	Cluster_6853	modulating protein YmoA	511.705	57.0482	-3.16506	1.33227e-17	3.08682e-16
E100329_1923		Cluster_6877	putative hypothe	4.45906	18.9756	2.08933	0.00126425	0.00608506
E100329_1932	sodB	Cluster_26602	superoxide dismutase [Fe]	1702.14	118.658	-3.84246	1.86051e-25	7.39954e-24
E100329_1937	ydhC	Cluster_26607	inner membrane transport protein YdhC	386.958	46.6805	-3.05129	1.03957e-16	2.303e-15
E100329_1952		None	conserved hypothetical protein	25.1882	2.54187	-3.30878	1.09398e-07	1.14403e-06
E100329_1957	sufE	Cluster_59591	cysteine desulfuration protein SufE	41.0344	1164.45	4.82667	1.12923e-34	7.92184e-33
E100329_1958	sufS	Cluster_6908	cysteine desulfurase	146.231	4069.62	4.79858	2.71311e-33	1.77973e-31
E100329_1959	sufD	Cluster_21804	FeS assembly protein SufD	98.8025	3532.66	5.16006	4.76153e-37	3.87911e-35
E100329_1960	sufC	Cluster_40489	FeS assembly ATPase SufC	67.2237	2133.84	4.98834	3.01219e-36	2.3407e-34
E100329_1961	sufB	Cluster_40490	FeS assembly protein SufB	121.439	4409.29	5.18225	3.6192e-37	3.04676e-35
E100329_1962	sufA	Cluster_64024	FeS assembly scaffold SufA	33.274	1160.05	5.12365	6.17611e-38	5.57063e-36
E100329_1963		Cluster_6913	conserved hypothetical protein	18.0051	423.998	4.55758	1.10761e-28	5.22855e-27
E100329_1964	ydiI	Cluster_31213	esterase YdiI	7.21065	40.6422	2.49478	2.90539e-06	2.49605e-05
E100329_1965		Cluster_45685	4Fe-4S dicluster domain protein	269.672	1109.3	2.04037	1.71358e-09	2.24812e-08
E100329_1988		Cluster_2053	hemin uptake HemP family protein	13.3772	112.077	3.06665	5.25008e-12	8.75187e-11
E100329_2006		Cluster_16831	conserved hypothetical protein	144.453	26.3143	-2.45668	6.24934e-10	8.71972e-09
E100329_2012	ydjM	Cluster_59641	inner membrane protein YdjM	503.735	99.8123	-2.33538	2.36722e-12	4.03947e-11
E100329_2016	katE	Cluster_21854	catalase HPII	60.9589	360.542	2.56426	2.54222e-13	4.63565e-12
E100329_2027	spy	Cluster_59656	spheroplast protein Y	42.3181	847.733	4.32426	9.22046e-30	4.90237e-28
E100329_2035		Cluster_35928	conserved hypothetical protein	191.54	36.6703	-2.38496	1.14229e-10	1.71209e-09
E100329_2042	ynjE	Cluster_26701	thiosulfate sulfurtransferase YnjE	866.918	92.0687	-3.23511	1.47121e-19	3.9527e-18
E100329_205		Cluster_5362	putative aminopeptidase	111.971	15.3612	-2.86576	1.04351e-11	1.72247e-10
E100329_2072		Cluster_21907	diguanylate cyclase domain protein	160.33	35.3306	-2.18205	1.7477e-08	1.99269e-07
E100329_21	caiD	Cluster_9848	carnitinyl-CoA dehydratase	9.82098	1.78753	-2.4579	0.00498455	0.0197311
E100329_2107		Cluster_21932	conserved hypothetical protein	328.582	1949.55	2.56881	2.07039e-13	3.8306e-12
E100329_2113		Cluster_64210	conserved hypothetical protein	212.287	24.3578	-3.12356	3.07432e-15	6.31236e-14
E100329_2121	htpX	Cluster_21944	protease HtpX	604.632	2431.29	2.00759	3.53115e-09	4.43678e-08
E100329_2128		Cluster_16936	conserved hypothetical protein	34.7266	277.907	3.00049	3.15081e-15	6.44321e-14
E100329_2138	yebE	Cluster_12188	inner membrane protein YebE	42.7142	407.942	3.25557	8.15534e-19	2.03924e-17
E100329_2141	purT	Cluster_40648	phosphoribosylglycinamide formyltransferase 2	88.828	1249.63	3.81434	2.39228e-25	9.44014e-24
E100329_2168	cutC	Cluster_16976	copper homeostasis protein CutC	202.279	887.451	2.13332	9.39654e-10	1.26904e-08
E100329_2171		Cluster_59790	conserved hypothetical protein	45.6071	7.02053	-2.69961	1.87147e-07	1.90197e-06
E100329_2172	flhE	Cluster_36098	flagellar protein FlhE	15.014	1.8072	-3.05448	3.69906e-05	0.000255944
E100329_2173	flhA	Cluster_26833	flagellar biosynthesis protein FlhA	164.024	20.9517	-2.96877	8.66562e-14	1.63933e-12
E100329_2174	flhB	Cluster_59793	flagellar biosynthetic protein FlhB	64.2326	2.87971	-4.47931	5.05136e-15	1.02058e-13
E100329_2178		Cluster_26837	CheB methylesterase family protein	42.4593	7.96346	-2.41461	4.59612e-07	4.43035e-06
E100329_2179	cheR	Cluster_40702	chemotaxis protein methyltransferase	19.1905	4.16048	-2.20557	0.000173918	0.00103714
E100329_2180	tap	Cluster_7119	methyl-accepting chemotaxis protein IV	43.3346	8.11272	-2.41726	1.22103e-06	1.11107e-05
E100329_2181	tar	Cluster_55475	methyl-accepting chemotaxis protein II	82.8028	14.0411	-2.56003	1.00295e-08	1.18086e-07
E100329_2183	cheA	Cluster_22017	chemotaxis protein CheA	163.164	36.4818	-2.16108	7.28069e-09	8.79779e-08
E100329_2192		Cluster_55487	branched-chain amino acid transport system / permease component family protein	13.9699	88.4855	2.66312	1.43934e-09	1.89821e-08
E100329_2197		Cluster_31456	YecR-like lipofamily protein	163.136	10.4267	-3.96773	1.1572e-18	2.86522e-17
E100329_2199	ftnA	Cluster_17005	ferritin-1	1848.61	130.448	-3.8249	1.82041e-24	6.61504e-23
E100329_2200		Cluster_20034	conserved hypothetical protein	59.2944	14.2886	-2.05303	2.22072e-06	1.93993e-05
E100329_2219	fliZ	Cluster_26916	flagellar regulatory protein FliZ	121.678	18.7476	-2.69829	9.17532e-11	1.38342e-09
E100329_2220	fliA	Cluster_40783	RNA polymerase sigma factor for flagellar operon	254.123	10.8235	-4.55329	9.67894e-26	3.97466e-24
E100329_2222	fliC	Cluster_7153	flagellin	764.692	38.2496	-4.32136	4.06031e-29	2.01065e-27
E100329_2223	fliD	Cluster_55509	flagellar hook-associated protein 2	345.605	27.0489	-3.67548	3.33623e-21	1.00305e-19
E100329_2225	fliT	Cluster_26921	flagellar protein FliT	12.5019	1.07252	-3.54308	6.37067e-05	0.000418443
E100329_2232	fliE	Cluster_26928	flagellar hook-basal body complex protein FliE	165.903	10.0888	-4.03951	1.94178e-19	5.10831e-18
E100329_2234	fliF	Cluster_26929	flagellar M-ring protein FliF	382.294	7.75521	-5.62337	1.65458e-35	1.26626e-33
E100329_2235	fliG	Cluster_2332	flagellar motor switch protein FliG	220.186	9.71166	-4.50286	7.30591e-24	2.52754e-22
E100329_2236		Cluster_22057	hrpE/YscL/FliH and V-type ATPase subunit E family protein	104.604	4.3294	-4.59462	3.7475e-19	9.80757e-18
E100329_2237	fliI	Cluster_26932	flagellar protein export ATPase FliI	265.735	8.67847	-4.9364	5.95301e-29	2.89122e-27
E100329_2238	fliJ	Cluster_12278	flagellar export protein FliJ	52.7041	3.0683	-4.1024	6.34665e-13	1.12877e-11
E100329_2239	fliK	Cluster_26934	flagellar hook-length control protein	367.574	20.1777	-4.18721	3.11099e-25	1.19951e-23
E100329_2240		Cluster_31534	flagellar basal body-associated FliL family protein	542.334	7.18946	-6.23716	8.5911e-42	1.11266e-39
E100329_2241	fliM	Cluster_22062	flagellar motor switch protein FliM	569.964	11.0121	-5.69371	1.54389e-39	1.65919e-37
E100329_2242	fliN	Cluster_31536	flagellar motor switch protein FliN	61.7635	0.357506	-7.43264	1.91462e-19	5.06322e-18
E100329_2243	fliO	Cluster_26938	flagellar biosynthetic protein FliO	39.9196	2.1647	-4.20486	1.75154e-11	2.80859e-10
E100329_2244	fliP	Cluster_22065	flagellar biosynthetic protein FliP	116.104	0.546091	-7.73206	1.06321e-27	4.79491e-26
E100329_2245	fliQ	Cluster_22066	flagellar biosynthetic protein FliQ	46.1568	4.14082	-3.47855	3.84486e-10	5.48598e-09
E100329_2246	fliR	Cluster_22067	flagellar biosynthetic protein FliR	47.1733	6.47444	-2.86514	4.8035e-08	5.24027e-07
E100329_2266	uraH	Cluster_17062	hydroxyisourate hydrolase	2.89286	17.3766	2.58658	0.000343493	0.00190867
E100329_227	dinJ	Cluster_10199	antitoxin DinJ	284.572	1154.25	2.02009	3.77829e-09	4.73552e-08
E100329_2276		Cluster_51092	Major Facilitator Superfamily protein	3.27366	111.166	5.08566	3.64651e-20	1.03475e-18
E100329_2277		Cluster_12318	ABC transporter family protein	10.1741	174.115	4.09706	1.94949e-20	5.69182e-19
E100329_2278		Cluster_12319	ABC transporter family protein	11.0064	330.456	4.90805	7.46559e-30	4.01156e-28
E100329_2279		Cluster_12320	bacterial regulatory helix-turn-helix, AraC family protein	12.7138	1526.67	6.90784	2.42716e-52	1.69896e-49
E100329_2280		Cluster_51096	amino acid adenylation domain protein	28.772	1567.01	5.76721	3.71989e-44	7.22661e-42
E100329_2281		Cluster_12322	ubiE/COQ5 methyltransferase family protein	17.3848	316.725	4.18733	2.74783e-25	1.06764e-23
E100329_2282		Cluster_12322	ubiE/COQ5 methyltransferase family protein	18.1464	78.0312	2.10437	4.41629e-07	4.27331e-06
E100329_2284		Cluster_12324	alpha/beta hydrolase family protein	1.11476	8.26197	2.88975	0.00184242	0.00839353
E100329_2285		Cluster_12325	GH3 auxin-responsive promoter family protein	2.30016	15.0939	2.71416	9.50658e-05	0.000600973
E100329_2286		Cluster_7210	TonB-dependent siderophore receptor family protein	13.1653	762.645	5.8562	6.28043e-42	8.34801e-40
E100329_2291		Cluster_40967	H+ symporter family protein	359.387	2595.95	2.85265	3.24926e-15	6.61775e-14
E100329_2296		Cluster_27019	MATE efflux family protein	56.1897	254.512	2.17935	1.64813e-09	2.16789e-08
E100329_2334	yeeF	Cluster_22161	inner membrane transport protein YeeF	1656.64	275.318	-2.58909	6.56053e-14	1.2552e-12
E100329_2339	hisD	Cluster_27059	histidinol dehydrogenase	118.362	480.71	2.02196	4.97244e-09	6.15583e-08
E100329_2340	hisC	Cluster_41011	histidinol-phosphate transaminase	101.754	461.275	2.18054	4.56739e-10	6.4441e-09
E100329_2341	hisB	None	imidazole glycerol phosphate synthase subunit HisF	161.484	698.854	2.1136	9.23441e-10	1.25048e-08
E100329_2342	hisH	Cluster_64513	imidazole glycerol phosphate synthase, glutamine amidotransferase subunit	19.9951	93.1296	2.21959	3.89921e-07	3.81684e-06
E100329_2343	hisA	Cluster_46060	1-(5-phosphoribosyl)-5-[(5-phosphoribosylamino)methylideneamino]imidazole-4-carboxamide isomerase	38.593	203.848	2.40108	3.78939e-10	5.42216e-09
E100329_2344	hisF	Cluster_2401	imidazole glycerol phosphate synthase subunit HisF	61.1432	311.234	2.34774	1.19486e-10	1.77506e-09
E100329_2345	hisE	Cluster_27065	phosphoribosyl-ATP diphosphatase	128.917	530.003	2.03956	6.21352e-09	7.59915e-08
E100329_2362	wcaM	Cluster_27085	colanic acid biosynthesis protein WcaM	20.6585	104.908	2.34431	2.83704e-08	3.15636e-07
E100329_2363	wcaL	Cluster_22194	colanic acid biosynthesis glycosyltransferase WcaL	10.2448	48.9239	2.25565	3.36271e-06	2.85061e-05
E100329_2364	wcaK	Cluster_27087	colanic acid biosynthesis pyruvyl transferase WcaK	9.15765	57.1465	2.64162	7.49586e-08	7.97086e-07
E100329_2365	wzxC	Cluster_22196	lipopolysaccharide biosynthesis protein WzxC	5.50319	40.5832	2.88254	1.58257e-07	1.61813e-06
E100329_2366		Cluster_22197	undecaprenyl-phosphate glucose phosphotransferase	4.45906	49.2617	3.46566	6.72385e-10	9.3185e-09
E100329_2367		Cluster_22198	phosphoglucomutase/phosphomannomutase, C-terminal domain protein	11.9092	178.963	3.90951	2.28878e-18	5.558e-17
E100329_2368		Cluster_41044	mannose-1-phosphate guanylyltransferase/mannose-6-phosphate isomerase	7.73272	78.5737	3.345	2.06504e-11	3.28004e-10
E100329_2369	wcaI	Cluster_41045	colanic acid biosynthesis glycosyltransferase WcaI	2.30016	31.4373	3.77267	2.14242e-08	2.42088e-07
E100329_2370	nudD	Cluster_27093	GDP-mannose mannosyl hydrolase	0.522066	12.8193	4.61794	1.9045e-05	0.000138412
E100329_2371	fcl	Cluster_22202	GDP-L-fucose synthase	6.47669	67.0352	3.37159	1.29977e-10	1.91403e-09
E100329_2372	gmd	Cluster_22203	GDP-mannose 4,6-dehydratase	8.32542	147.506	4.14711	1.58986e-18	3.87941e-17
E100329_2373	wcaF	Cluster_27096	colanic acid biosynthesis acetyltransferase WcaF	1.63683	15.1529	3.21062	6.40599e-05	0.000420216
E100329_2374	wcaE	Cluster_41050	colanic acid biosynthesis glycosyltransferase WcaE	0.522066	16.2648	4.96137	1.62403e-06	1.44165e-05
E100329_2375		Cluster_41051	putative colanic acid polymerase WcaD	3.34429	38.8154	3.53685	6.56504e-09	7.97116e-08
E100329_2376	wcaC	Cluster_22207	colanic acid biosynthesis glycosyltransferase WcaC	3.86636	40.7915	3.39922	8.29587e-09	9.95307e-08
E100329_2377	wcaB	Cluster_27100	colanic acid biosynthesis acetyltransferase WcaB	1.63683	11.5582	2.81994	0.00112236	0.00547203
E100329_2378	wcaA	Cluster_27101	colanic acid biosynthesis glycosyltransferase WcaA	14.28	69.3491	2.27988	7.47511e-07	6.97907e-06
E100329_2379	wzc	Cluster_41055	tyrosine-protein kinase wzc	8.63559	122.206	3.82287	1.07651e-15	2.29428e-14
E100329_2380	wzb	Cluster_27103	low molecular weight protein-tyrosine-phosphatase wzb	0	7.9438	2.98983	0.000168823	0.00101154
E100329_2381		Cluster_41057	putative outer membrane lipoprotein Wza	4.38843	48.527	3.46701	8.18403e-10	1.12026e-08
E100329_24	caiA	Cluster_38719	crotonobetainyl-CoA dehydrogenase	326.635	78.6014	-2.05505	4.10631e-10	5.82612e-09
E100329_2412	fbaB	Cluster_41088	fructose-bisphosphate aldolase class 1	42.3181	432.72	3.35409	1.14154e-19	3.13366e-18
E100329_2424		Cluster_27147	fimbrial family protein	18.8804	3.0683	-2.62138	4.8545e-05	0.000329129
E100329_2426		Cluster_27151	gram-negative pili assembly chaperone, C-terminal domain protein	10.1035	0.903598	-3.48303	0.000213537	0.0012426
E100329_2427		Cluster_7334	fimbrial family protein	34.1063	0.357506	-6.57592	3.02772e-13	5.46179e-12
E100329_2451		Cluster_41119	histidine kinase-, DNA gyrase B-, and HSP90-like ATPase family protein	840.529	154.44	-2.44425	2.76681e-12	4.68965e-11
E100329_2470	cdd	Cluster_22321	cytidine deaminase	2258.33	111.779	-4.33654	1.43329e-29	7.54117e-28
E100329_2473	yeiT	Cluster_27187	NAD-dependent dihydropyrimidine dehydrogenase sunbunit PreT	135.719	22.5899	-2.58687	6.33364e-11	9.66503e-10
E100329_2476	mglA	Cluster_27190	galactose/methyl galactoside import ATP-binding protein MglA	41.4582	3.40614	-3.60545	1.38938e-09	1.83711e-08
E100329_2477	mglB	Cluster_41152	D-galactose-binding periplasmic protein	127.013	19.2544	-2.72171	1.08351e-10	1.62881e-09
E100329_2481	fghA	Cluster_55752	S-formylglutathione hydrolase	311.044	1255.39	2.01295	4.73631e-09	5.89239e-08
E100329_2482	cirA	Cluster_22333	colicin I receptor	78.8658	13363.3	7.40466	6.51516e-54	6.71591e-51
E100329_2504	yeiU	Cluster_60077	inner membrane protein YeiU	785.795	132.99	-2.56284	1.50919e-13	2.82331e-12
E100329_2526		Cluster_27233	bacterial regulatory, LuxR family protein	278.578	69.687	-1.99912	1.10339e-08	1.2901e-07
E100329_2532	ccmC	Cluster_36390	heme exporter CcmC family protein	77.5115	11.3696	-2.76923	8.73399e-10	1.1859e-08
E100329_2533	ccmB	Cluster_22377	heme exporter protein CcmB	60.5075	6.85161	-3.1426	2.42306e-10	3.48685e-09
E100329_2534	ccmA	Cluster_41217	heme ABC exporter, ATP-binding protein CcmA	235.185	21.6667	-3.44024	2.86088e-18	6.81618e-17
E100329_2535		Cluster_46203	periplasmic nitrate (or nitrite) reductase c-type cytochrome, NapC/NirT family protein	346.692	46.2327	-2.90667	1.36205e-15	2.87854e-14
E100329_2536		Cluster_51340	nitrate reductase cytochrome c-type subunit family protein	272.78	3.99156	-6.09464	3.41662e-35	2.51254e-33
E100329_2537		Cluster_7434	ferredoxin-type, NapH/MauN family protein	267.276	5.44125	-5.61825	7.01288e-33	4.42776e-31
E100329_2538		Cluster_27245	MauM/NapG ferredoxin-type family protein	161.696	2.33362	-6.11457	4.84712e-28	2.22571e-26
E100329_2539	napA	Cluster_27246	periplasmic nitrate reductase, large subunit	1577.08	40.493	-5.28344	2.77061e-39	2.83887e-37
E100329_2540		Cluster_36398	NapD family protein	41.6547	0.546091	-6.25319	2.28956e-15	4.75907e-14
E100329_2541	napF	Cluster_22385	ferredoxin-type protein NapF	1011.61	10.1478	-6.63934	2.44187e-50	1.02782e-47
E100329_2577	glpT	Cluster_2623	glycerol-3-phosphate transporter	1785.48	21.0223	-6.40825	1.37429e-47	3.65344e-45
E100329_2579	glpA	Cluster_22417	glycerol-3-phosphate dehydrogenase, anaerobic, A subunit	2180.63	9.75099	-7.80498	1.45708e-59	7.35971e-56
E100329_2580	glpB	Cluster_22418	glycerol-3-phosphate dehydrogenase, anaerobic, B subunit	1090.21	10.2774	-6.72898	1.0685e-49	3.85498e-47
E100329_2581	glpC	Cluster_2626	glycerol-3-phosphate dehydrogenase, anaerobic, C subunit	917.98	21.1403	-5.4404	8.5442e-40	9.47351e-38
E100329_2592		Cluster_41267	histidine phosphatase super family protein	52.5352	7.3977	-2.82814	1.12865e-08	1.31355e-07
E100329_2593	arnB	Cluster_41268	UDP-4-amino-4-deoxy-L-arabinose--oxoglutarate aminotransferase	119.28	19.2544	-2.63109	5.17062e-10	7.27487e-09
E100329_2594	arnC	Cluster_22430	undecaprenyl-phosphate 4-deoxy-4-formamido-L-arabinose transferase	75.6904	16.0565	-2.23695	1.98324e-07	1.99947e-06
E100329_2605	menD	Cluster_27304	2-succinyl-5-enolpyruvyl-6-hydroxy-3-cyclohexene-1-carboxylic-acid synthase	1187.23	188.309	-2.65643	3.66488e-14	7.11974e-13
E100329_2625		Cluster_41293	NADH-quinone oxidoreductase, chain I family protein	664.762	158.727	-2.06629	6.73382e-10	9.3185e-09
E100329_2628	nuoF	Cluster_17411	NADH oxidoreductase (quinone), F subunit	1274.55	275.322	-2.21079	8.35495e-11	1.27111e-09
E100329_2629	nuoE	Cluster_17412	NADH-quinone oxidoreductase subunit E	536.085	125.761	-2.09178	7.6945e-10	1.06188e-08
E100329_2631	nuoB	Cluster_55889	NADH-quinone oxidoreductase subunit B	2098.01	521.128	-2.00931	3.12627e-09	3.96753e-08
E100329_2644		Cluster_31902	C4-dicarboxylate anaerobic carrier family protein	323.887	42.8463	-2.91825	7.47281e-16	1.60618e-14
E100329_2653	hisM	Cluster_41319	histidine transport system permease protein HisM	46.8201	200.222	2.0964	3.01578e-08	3.34784e-07
E100329_2654	hisQ	Cluster_41320	histidine transport system permease protein HisQ	35.221	201.601	2.51699	1.15044e-10	1.7192e-09
E100329_2655	hisJ	Cluster_12653	histidine-binding periplasmic protein	299.672	1413.82	2.23814	2.19696e-10	3.17053e-09
E100329_2658	purF	Cluster_22485	amidophosphoribosyltransferase	174.551	1144.08	2.71247	1.44545e-14	2.86313e-13
E100329_2659	cvpA	Cluster_51451	colicin V production protein	80.3613	516.794	2.68502	4.06711e-14	7.87087e-13
E100329_2685		Cluster_7576	fimbrial family protein	5.29129	0.546091	-3.27641	0.00502052	0.0198269
E100329_2691		Cluster_41354	conserved hypothetical family protein	95.4183	18.1703	-2.39269	8.25725e-10	1.12723e-08
E100329_2692		Cluster_22517	outer membrane transport family protein	1365.82	206.594	-2.7249	1.85362e-15	3.86886e-14
E100329_27		Cluster_25826	electron transfer flavodomain protein	10.6962	2.14504	-2.31802	0.0070535	0.0264887
E100329_2706		Cluster_25918	replication P family protein	2.22953	10.1282	2.18356	0.0111352	0.0387087
E100329_2723		Cluster_7610	conserved hypothetical protein	5.19302	21.706	2.06345	0.000810004	0.00409543
E100329_2724		Cluster_7611	Eag family protein	26.825	135.402	2.3356	6.51535e-09	7.92988e-08
E100329_2755		Cluster_22548	voltage gated chloride channel family protein	47.2715	357.199	2.91768	1.24855e-15	2.64976e-14
E100329_2756		Cluster_31984	conserved hypothetical protein	31.5942	932.936	4.88405	1.36056e-34	9.41398e-33
E100329_2757	mntH	Cluster_41400	manganese transport protein MntH	135.774	6273.97	5.5301	2.63973e-39	2.77777e-37
E100329_2795	cysT	Cluster_27447	sulfate ABC transporter, permease protein CysT	2.68096	24.3659	3.18404	2.7357e-05	0.000192184
E100329_2798		Cluster_36593	helix-turn-helix domain, RpiR family protein	71.0624	14.1001	-2.33339	6.34243e-08	6.83062e-07
E100329_2799	murQ	Cluster_41429	N-acetylmuramic acid 6-phosphate etherase	203.676	25.5993	-2.99211	2.94954e-14	5.77447e-13
E100329_2827	tkt	Cluster_41462	transketolase	58.0384	266.297	2.19796	2.43469e-10	3.49364e-09
E100329_2828		Cluster_60365	conserved hypothetical protein	16.5802	99.1714	2.58046	1.05594e-09	1.41473e-08
E100329_2830		Cluster_41465	glutamate synthase, small subunit domain protein	241.268	36.2342	-2.73521	5.17852e-13	9.24265e-12
E100329_2841	purC	Cluster_41477	phosphoribosylaminoimidazolesuccinocarboxamide synthase	151.565	1371.15	3.17738	1.33801e-19	3.65313e-18
E100329_2865	purM	Cluster_41489	phosphoribosylformylglycinamidine cyclo-ligase	283.233	3200.79	3.49837	1.2028e-21	3.65986e-20
E100329_2866	purN	Cluster_41490	phosphoribosylglycinamide formyltransferase	135.35	930.21	2.78086	6.37192e-16	1.37541e-14
E100329_2890		None	conserved hypothetical protein	18.2877	3.0683	-2.57536	6.97805e-05	0.000453618
E100329_2902	iscR	Cluster_32105	iron-sulfur cluster assembly transcription factor LscR	241.551	1965.38	3.02441	1.39719e-18	3.44171e-17
E100329_2910		Cluster_2966	ring hydroxylating beta subunit	3.27366	14.2297	2.11992	0.00202646	0.00908219
E100329_2924		Cluster_41537	oxidoreductase NAD-binding domain protein	66.1795	317.695	2.26318	1.62727e-11	2.62599e-10
E100329_2929	purL	Cluster_22691	phosphoribosylformylglycinamidine synthase	558.153	6394.62	3.51813	2.10406e-20	6.10781e-19
E100329_2933		Cluster_56155	helix-turn-helix domain, RpiR family protein	152.385	35.916	-2.08502	4.4743e-08	4.89171e-07
E100329_2979		None	putative membrane protein	1.5662	7.73555	2.30424	0.0117923	0.040574
E100329_3008		Cluster_7866	putative BfpL	37.4506	8.47022	-2.14452	2.37123e-05	0.000168454
E100329_301		Cluster_49304	cysteine-rich domain protein	899.532	25.0925	-5.16385	3.23214e-37	2.76704e-35
E100329_302		Cluster_39001	iron-sulfur cluster-binding protein	915.145	39.5813	-4.53111	1.88915e-30	1.04858e-28
E100329_303		Cluster_20394	conserved hypothetical protein	205.611	11.3696	-4.17666	5.53127e-22	1.71402e-20
E100329_305		Cluster_58239	G-rich domain on tyrosine kinase family protein	11.8816	1.07252	-3.46966	0.000173012	0.00103296
E100329_310		Cluster_5458	homoserine/Threonine efflux family protein	23.8615	3.9719	-2.58678	1.25075e-05	9.64513e-05
E100329_3119	csiD	Cluster_56223	protein CsiD	11.7403	57.0008	2.27951	1.48115e-07	1.52368e-06
E100329_3120	lhgO	Cluster_27651	L-2-hydroxyglutarate oxidase LhgO	11.1753	59.5624	2.41409	8.89288e-08	9.3579e-07
E100329_3121	gabD	Cluster_27652	succinate-semialdehyde dehydrogenase [NADP+] GabD	10.1741	67.903	2.73857	1.3827e-09	1.83308e-08
E100329_3122	gabT	Cluster_41746	4-aminobutyrate transaminase	11.8816	74.2478	2.64362	2.1601e-09	2.81203e-08
E100329_3126		Cluster_56230	proteolipid membrane potential modulator family protein	57.2338	256.547	2.16428	2.23145e-09	2.89001e-08
E100329_3133	nrdH	Cluster_60563	glutaredoxin-like protein NrdH	18.7391	2787.43	7.21674	2.77857e-56	4.67818e-53
E100329_3134	nrdI	Cluster_56238	NrdI protein	6.68859	521.016	6.28348	6.00388e-42	8.19611e-40
E100329_3135		Cluster_27668	ribonucleoside-diphosphate reductase, alpha subunit	136.932	8328.3	5.92649	6.77721e-43	1.02446e-40
E100329_3136	nrdF	Cluster_56240	ribonucleoside-diphosphate reductase 2 subunit beta	54.9336	3063.02	5.80112	7.79926e-44	1.35842e-41
E100329_3165	srlA	Cluster_46682	glucitol/sorbitol permease IIC component	44.8301	8.3013	-2.43306	6.39003e-07	5.99926e-06
E100329_3167		Cluster_46684	PTS system, glucitol/sorbitol-specific IIA component family protein	18.6408	0.903598	-4.36664	1.46845e-07	1.5137e-06
E100329_3183	hycG	Cluster_41798	formate hydrogenlyase subunit 7	1.1854	6.85161	2.53107	0.011829	0.0406727
E100329_3190	hypA	Cluster_65186	hydrogenase nickel insertion protein HypA	66.0106	7.62562	-3.11377	1.58939e-11	2.58136e-10
E100329_3191	hypB	Cluster_22903	hydrogenase accessory protein HypB	507.077	31.5866	-4.00482	1.53832e-25	6.21606e-24
E100329_3192	hypC	Cluster_8035	hydrogenase assembly chaperone HypC/HupF	24.144	1.61861	-3.89884	5.78246e-08	6.26764e-07
E100329_3193	hypD	Cluster_22905	hydrogenase expression/formation protein HypD	231.533	42.0329	-2.46163	3.84571e-11	5.90416e-10
E100329_3194	hypE	Cluster_36807	hydrogenase expression/formation protein HypE	276.293	29.5908	-3.22298	4.88663e-17	1.09699e-15
E100329_3195	fhlA	Cluster_36808	formate hydrogenlyase transcriptional activator	670.127	77.8506	-3.10565	8.60989e-18	2.03218e-16
E100329_3196		Cluster_36809	nitrous oxide-stimulated promoter family protein	12.7138	57.5666	2.17883	4.48111e-07	4.32774e-06
E100329_3206	rpoS	Cluster_41824	RNA polymerase sigma factor RpoS	588.583	2455.26	2.06056	2.24204e-09	2.89631e-08
E100329_3218	cysD	Cluster_22932	sulfate adenylyltransferase, small subunit	8.18415	37.3541	2.19036	0.000122256	0.000753986
E100329_3227	queD	Cluster_41841	queuosine biosynthesis protein QueD	69.4686	13.495	-2.36394	2.73835e-07	2.72272e-06
E100329_3228		Cluster_22945	FAD binding domain protein	154.36	29.7991	-2.37296	6.57345e-10	9.1467e-09
E100329_3229		Cluster_18032	conserved hypothetical protein	17.695	0.357506	-5.62923	3.02457e-08	3.35025e-07
E100329_3230		Cluster_60655	conserved hypothetical protein	47.8366	7.22878	-2.72629	4.01995e-08	4.41408e-07
E100329_3263	sdaC	Cluster_41878	serine transporter	3596.35	185.987	-4.27326	2.73034e-27	1.22044e-25
E100329_3264		Cluster_22982	L-serine ammonia-lyase	494.222	42.0526	-3.55489	1.29204e-21	3.90785e-20
E100329_3268	fucP	Cluster_22986	H+ symporter permease	34.2475	7.20912	-2.24811	1.92913e-05	0.0001398
E100329_3314	yqeG	Cluster_13207	inner membrane transport protein YqeG	407.227	92.4181	-2.13959	1.35527e-09	1.80619e-08
E100329_3331	epaO	None	type III secretion apparatus protein, YscQ/HrcQ family	18.4289	4.3294	-2.08973	0.000677655	0.00350342
E100329_3333		Cluster_3375	putative lipoprotein	44.0133	7.73555	-2.50836	1.58315e-06	1.41032e-05
E100329_3367	serA	Cluster_36949	D-3-phosphoglycerate dehydrogenase	290.02	3485.06	3.58696	7.23074e-22	2.22698e-20
E100329_3399		Cluster_27944	sugar (and other) transporter family protein	219.492	38.23	-2.52139	1.37354e-11	2.23798e-10
E100329_3402	endA	Cluster_8222	endonuclease-1	123.244	19.6512	-2.64883	1.44602e-10	2.11706e-09
E100329_3415	ansB	Cluster_27958	L-asparaginase 2	1297.85	49.411	-4.71515	4.44665e-33	2.87949e-31
E100329_3424	nupG	Cluster_42020	nucleoside permease NupG	1221.63	90.1042	-3.76107	8.82391e-24	3.01146e-22
E100329_3426		Cluster_42022	conserved hypothetical protein	228.213	53.8584	-2.08314	2.9977e-09	3.81395e-08
E100329_3431		Cluster_8246	outer membrane insertion C-terminal signal domain protein	186.052	10519.3	5.82119	3.86095e-40	4.53528e-38
E100329_3445	hypA	Cluster_32530	hydrogenase nickel insertion protein HypA	20.898	3.42581	-2.60885	2.78254e-05	0.000194932
E100329_3448	hybC	Cluster_56583	hydrogenase-2 large chain	505.541	125.176	-2.01388	4.8644e-09	6.03687e-08
E100329_3449		Cluster_23169	polysulphide reductase, NrfD family protein	257.68	14.7954	-4.12236	4.29344e-23	1.37254e-21
E100329_3450		Cluster_42066	tat (twin-arginine translocation) pathway signal sequence domain protein	197.286	4.16048	-5.56739	5.32368e-29	2.61067e-27
E100329_3451	hybO	Cluster_3575	hydrogenase-2 small chain	439.822	7.77487	-5.82196	1.59369e-38	1.51882e-36
E100329_3452		None	conserved hypothetical protein	8.70622	0	-3.12205	1.45386e-05	0.000109768
E100329_3453		Cluster_47067	conserved hypothetical protein	7.66209	1.8072	-2.08398	0.0139445	0.0466756
E100329_3460	exbD	Cluster_60884	TonB system transport protein ExbD	57.8971	381.922	2.72172	3.4936e-14	6.8132e-13
E100329_3461	exbB	Cluster_60885	TonB-system energizer ExbB	413.178	1952.09	2.24018	1.26346e-10	1.866e-09
E100329_3493		Cluster_3612	conserved hypothetical protein	45.5917	9.05564	-2.33188	4.24865e-07	4.11898e-06
E100329_3511	dmlR	Cluster_42141	HTH-type transcriptional regulator DmlR	161.822	23.1754	-2.80374	2.7362e-13	4.97143e-12
E100329_3527		Cluster_47134	putative tRNA binding domain protein	164.997	10.2381	-4.01042	5.77338e-19	1.48782e-17
E100329_3529	ebgA	Cluster_23260	evolved beta-galactosidase subunit alpha	139.161	30.683	-2.18125	1.52786e-08	1.74994e-07
E100329_3530		Cluster_60952	conserved hypothetical protein	8.91812	1.99578	-2.15979	0.00555994	0.0216692
E100329_3531	ygjI	Cluster_42159	inner membrane transporter YgjI	24.0734	4.49833	-2.41998	5.6845e-05	0.000378791
E100329_3538	rlmG	Cluster_28108	ribosomal RNA large subunit methyltransferase G	518.24	109.516	-2.24248	8.39723e-11	1.27371e-09
E100329_355		Cluster_20435	putative DNA-binding transcriptional regulator	11.811	1.44969	-3.02631	0.00017682	0.00105197
E100329_3564		Cluster_23291	serine dehydratase alpha chain family protein	898.024	99.0615	-3.18036	2.60555e-18	6.23726e-17
E100329_3568	pflB	Cluster_60987	formate acetyltransferase	235.949	34.0498	-2.79276	3.66571e-13	6.58914e-12
E100329_3569	ackA	Cluster_28136	acetate kinase	223.18	4.3294	-5.6879	2.31744e-30	1.25864e-28
E100329_3570	sdaC	Cluster_18411	serine transporter	374.748	31.0208	-3.59461	1.01009e-20	3.00116e-19
E100329_3571	ilvA	Cluster_28138	threonine ammonia-lyase	279.781	5.04442	-5.79347	6.35697e-33	4.06444e-31
E100329_3572		Cluster_32651	bacterial regulatory helix-turn-helix, LysR family protein	63.0472	1.8072	-5.12461	7.06606e-17	1.57228e-15
E100329_3617		Cluster_28169	conserved hypothetical protein	1165.51	41.1964	-4.8223	1.71937e-36	1.3785e-34
E100329_3618		Cluster_61029	peptidase U32 family protein	363.456	21.2895	-4.09357	1.01714e-24	3.77763e-23
E100329_3672		Cluster_47269	radical SAM superfamily protein	179.643	25.4893	-2.81717	1.78745e-13	3.31926e-12
E100329_3673	gltB	Cluster_23381	glutamate synthase [NADPH] large chain	470.682	7504.57	3.99494	3.78778e-24	1.33791e-22
E100329_3674	gltD	Cluster_23382	glutamate synthase [NADPH] small chain	68.9035	1002.8	3.86331	1.07025e-24	3.94588e-23
E100329_3775	bfd	Cluster_61201	bacterioferritin-associated ferredoxin	18.1464	515.647	4.82863	1.09535e-31	6.43325e-30
E100329_3807	nirB	Cluster_8595	nitrite reductase [NAD(P)H], large subunit	9595.02	721.076	-3.73406	3.20405e-23	1.03741e-21
E100329_3808	nirD	Cluster_28354	nitrite reductase [NAD(P)H] small subunit	252.729	11.4483	-4.46439	1.42419e-26	6.09625e-25
E100329_3809		Cluster_28355	putative nitrite transporter	645.731	17.7538	-5.18474	3.01438e-37	2.62511e-35
E100329_3810	cysG	Cluster_23516	siroheme synthase	1072	189.264	-2.50184	9.48409e-13	1.67497e-11
E100329_3811		Cluster_37372	conserved hypothetical protein	16.7921	1.8072	-3.21596	1.02959e-05	8.11306e-05
E100329_3869	glpD	Cluster_28414	aerobic glycerol-3-phosphate dehydrogenase	384.603	53.214	-2.85349	2.65262e-15	5.46872e-14
E100329_3880	gntK	Cluster_52605	thermoresistant gluconokinase	95.4183	12.4618	-2.93676	2.11455e-11	3.34814e-10
E100329_3885		Cluster_13762	acetyltransferase family protein	49.0496	11.7074	-2.06682	1.35307e-05	0.000103238
E100329_3898		Cluster_13773	binding--dependent transport system inner membrane component family protein	3.93699	15.9582	2.01913	0.000640548	0.00332519
E100329_3899		Cluster_42498	bacterial extracellular solute-binding family protein	20.9686	85.0124	2.01944	5.64032e-07	5.3855e-06
E100329_3902		Cluster_23601	ABC transporter family protein	13.8992	66.3005	2.25401	1.13449e-06	1.0381e-05
E100329_3903		Cluster_42503	branched-chain amino acid transport system / permease component family protein	10.4567	45.011	2.10585	1.85019e-05	0.000135243
E100329_3904	livH	Cluster_28444	high-affinity branched-chain amino acid transport system permease protein LivH	5.95462	31.4177	2.39949	2.56865e-05	0.000181458
E100329_3906		None	conserved hypothetical protein	2.89286	16.414	2.50436	0.000271899	0.00156064
E100329_3924	nikA	Cluster_42524	nickel ABC transporter, nickel/metallophore periplasmic binding protein	1904.21	46.7476	-5.34816	1.15181e-40	1.41898e-38
E100329_3925	nikB	Cluster_23623	nickel ABC transporter, permease subunit NikB	283.166	6.47444	-5.45075	3.59205e-31	2.06176e-29
E100329_3926	nikC	Cluster_28465	nickel ABC transporter, permease subunit NikC	483.2	3.23722	-7.22172	1.44519e-45	3.17376e-43
E100329_3927	nikD	Cluster_13818	nickel import ATP-binding protein NikD	477.457	10.6349	-5.48849	2.09361e-36	1.65231e-34
E100329_3928	nikE	Cluster_13819	nickel import ATP-binding protein NikE	604.113	13.3261	-5.5025	6.35229e-38	5.62902e-36
E100329_3929	nikR	Cluster_28468	nickel-responsive transcriptional regulator NikR	546.794	98.594	-2.47142	1.62492e-12	2.81077e-11
E100329_3930	rhsW6	Cluster_61345	type I RHS domain protein	65.0371	11.3893	-2.51359	1.96616e-08	2.23673e-07
E100329_3945		None	putative predicted protein	103.418	6.68269	-3.95192	1.23169e-16	2.71671e-15
E100329_3946	dtpB	Cluster_37491	dipeptide and tripeptide permease B	646.21	41.805	-3.95026	3.16538e-25	1.21124e-23
E100329_395	tsx	Cluster_20470	nucleoside-specific channel-forming protein TSX	3641.19	413.64	-3.13796	1.17595e-17	2.74987e-16
E100329_3971		Cluster_42569	cytochrome c family protein	228.723	19.5216	-3.55046	4.72064e-19	1.22907e-17
E100329_3979	yhjH	Cluster_61391	cyclic di-GMP phosphodiesterase YhjH	68.9741	7.22878	-3.25423	1.36791e-11	2.23602e-10
E100329_3983	dctA	Cluster_18783	aerobic C4-dicarboxylate transport protein	928.212	121.145	-2.93772	1.44894e-16	3.18199e-15
E100329_3996		Cluster_37569	oligopeptide/dipeptide ABC transporter, ATP-binding, C-terminal domain protein	54.9613	629.25	3.51715	5.72972e-21	1.71247e-19
E100329_3997		Cluster_23696	oligopeptide/dipeptide ABC transporter, ATP-binding, C-terminal domain protein	31.6648	469.958	3.89158	2.43449e-23	8.03698e-22
E100329_3998	dppC	Cluster_61409	dipeptide transport system permease protein DppC	11.3872	225.534	4.30786	3.82325e-22	1.20695e-20
E100329_3999		Cluster_57117	binding--dependent transport system inner membrane component family protein	10.7238	309.423	4.85068	7.92522e-28	3.60633e-26
E100329_4000		None	conserved hypothetical protein	3.41493	162.856	5.5756	8.68758e-25	3.25044e-23
E100329_4001		Cluster_61411	bacterial extracellular solute-binding, 5 Middle family protein	291.531	6888.41	4.56245	1.46872e-29	7.64794e-28
E100329_4010	yiaD	Cluster_42613	inner membrane lipoprotein YiaD	1358.68	127.635	-3.41211	1.04722e-21	3.20576e-20
E100329_4055		Cluster_61345	putative rshA repeat element core protein	31.5236	6.87128	-2.19778	1.60939e-05	0.000119721
E100329_4077		Cluster_42674	glycosyl transferase 2 family protein	36.646	212.569	2.5362	1.90405e-11	3.04347e-10
E100329_4110		Cluster_66112	conserved hypothetical protein	505.747	32.7887	-3.94714	1.2202e-24	4.46613e-23
E100329_4117		Cluster_23809	uracil-xanthine permease family protein	82.422	752.86	3.19128	2.60546e-20	7.47737e-19
E100329_4129	EspA	Cluster_46985	EspA	41.7254	249.1	2.57773	4.18841e-10	5.92596e-09
E100329_4133	eae	Cluster_28711	intimin	282.275	2383.11	3.07767	1.60253e-15	3.35866e-14
E100329_4134	cesT	Cluster_42755	Tir chaperone	202.291	1282.76	2.66475	2.7293e-12	4.64164e-11
E100329_4135	tir	Cluster_8897	Tir	411.968	2044.52	2.31116	8.00054e-10	1.10111e-08
E100329_4137		Cluster_28715	putative cesF protein	6.23716	30.5025	2.28997	0.000187527	0.00110733
E100329_4179	emrD	Cluster_23891	multidrug resistance protein D	117.502	9.33449	-3.65397	5.99344e-15	1.19185e-13
E100329_4180		Cluster_47833	putative DNA-binding transcriptional regulator	36.8579	7.3977	-2.31682	5.85009e-06	4.76594e-05
E100329_419		None	putative polymerase-proteinase	2.22953	21.4191	3.26409	2.05853e-06	1.80515e-05
E100329_4254	asnA	Cluster_42863	aspartate--ammonia ligase	133.108	2520.45	4.24301	7.72888e-27	3.39466e-25
E100329_4259		Cluster_33251	RbsD / FucU transport family protein	4470.26	39.9978	-6.80429	6.5408e-51	3.00342e-48
E100329_4260	ccmA	Cluster_42868	heme ABC exporter, ATP-binding protein CcmA	2244	30.9815	-6.17852	3.4161e-46	8.21654e-44
E100329_4261		Cluster_37835	branched-chain amino acid transport system / permease component family protein	1471.71	102.161	-3.84858	4.97632e-24	1.74551e-22
E100329_4263	rbsK	Cluster_37837	ribokinase	1563.46	116.933	-3.74098	8.1937e-24	2.8154e-22
E100329_4265	rbsR	Cluster_42872	ribose operon repressor	1241.79	124.975	-3.31271	2.65725e-20	7.58292e-19
E100329_4267		None	conserved hypothetical protein	2137.96	354.988	-2.59039	3.00756e-13	5.44487e-12
E100329_4336	yedA	Cluster_42931	carboxylate/amino acid/amine transporter family protein	45.8743	205.124	2.16074	3.18932e-09	4.0374e-08
E100329_4337	metE	Cluster_24046	5-methyltetrahydropteroyltriglutamate--homocysteine S-methyltransferase	73.4056	1359.78	4.21134	2.07372e-28	9.69849e-27
E100329_4339	udp	Cluster_61689	uridine phosphorylase	25289.7	1277.34	-4.30734	2.64742e-23	8.62716e-22
E100329_4340	rmuC	Cluster_9089	DNA recombination protein RmuC	1339.06	146.98	-3.18753	4.96517e-19	1.28611e-17
E100329_4381		None	conserved hypothetical protein	32.3988	7.96346	-2.02447	4.10441e-05	0.000282059
E100329_4387		Cluster_48011	hypothetical protein	48.4569	296.752	2.61448	2.22556e-13	4.10267e-12
E100329_4394		Cluster_61726	xylose isomerase-like TIM barrel family protein	54.2427	9.93958	-2.44817	1.44788e-07	1.49556e-06
E100329_4395	yihN	Cluster_9129	inner membrane protein YihN	34.5301	4.34907	-2.98908	5.50674e-08	5.98162e-07
E100329_4413		Cluster_9149	formate dehydrogenase, gamma subunit	282.275	28.3297	-3.31671	7.37601e-18	1.74912e-16
E100329_4414	fdxH	Cluster_28978	formate dehydrogenase, beta subunit	658.893	41.3966	-3.99246	1.18192e-26	5.14645e-25
E100329_4415		Cluster_61749	formate dehydrogenase, alpha subunit	5389.08	339.863	-3.98702	7.77805e-25	2.93186e-23
E100329_4416		Cluster_37959	molybdopterin oxidoreductase family protein	1218.51	109.465	-3.47658	5.0003e-22	1.56873e-20
E100329_4439	cpxP	Cluster_4386	periplasmic protein CpxP	383.679	2356.65	2.61877	5.39873e-14	1.03684e-12
E100329_4450	glpX	Cluster_57488	fructose-1,6-bisphosphatase, class II	849.46	145.73	-2.54324	2.51653e-13	4.60543e-12
E100329_4451	glpK	Cluster_4374	glycerol kinase	1613.74	154.051	-3.38892	1.44903e-20	4.25525e-19
E100329_4452	glpF	Cluster_4373	glycerol uptake facilitator protein	501.033	37.4756	-3.74088	6.6709e-23	2.11916e-21
E100329_4459		Cluster_29018	periplasmic binding and sugar binding domain of LacI family protein	916.011	168.968	-2.43861	4.30399e-12	7.2224e-11
E100329_446	ylaC	Cluster_34355	inner membrane protein YlaC	439.061	109.359	-2.00535	9.40601e-09	1.11264e-07
E100329_4460		None	hypothetical protein	8.67858	1.8072	-2.26371	0.00893612	0.0322402
E100329_4469	katG	Cluster_33448	catalase/peroxidase HPI	2677.31	457.628	-2.54854	1.48198e-12	2.58121e-11
E100329_449		Cluster_15382	biofilm formation regulator YbaJ family protein	475.436	2404.26	2.33827	2.14088e-11	3.37925e-10
E100329_4531	zraS	Cluster_29085	sensor protein ZraS	221.356	40.2651	-2.45877	2.18035e-11	3.43082e-10
E100329_4536	purD	Cluster_24222	phosphoribosylamine--glycine ligase	164.703	1647.91	3.3227	1.02519e-19	2.84519e-18
E100329_4537		Cluster_29086	bacterial regulatory, Fis family protein	0.522066	6.85161	3.71414	0.00304358	0.012843
E100329_4538	purH	Cluster_43110	phosphoribosylaminoimidazolecarboxamide formyltransferase/IMP cyclohydrolase	450.064	2571.17	2.51423	1.26756e-12	2.22308e-11
E100329_4547	aceA	Cluster_4564	isocitrate lyase	22.3659	112.03	2.32451	8.6753e-09	1.03347e-07
E100329_4552		Cluster_61864	hypothetical protein	7.28129	0.357506	-4.34815	0.00078363	0.00397982
E100329_4556	pepE	Cluster_57575	peptidase E	653.528	44.068	-3.89045	1.59799e-25	6.4059e-24
E100329_4562		Cluster_29110	aspartate kinase, monofunctional class	325.198	1433.94	2.14059	1.96839e-10	2.8488e-09
E100329_4565		Cluster_24247	exopolysaccharide production YjbE family protein	7.35192	202.657	4.78478	3.10582e-24	1.10475e-22
E100329_4566		Cluster_43135	conserved hypothetical protein	5.57382	33.2249	2.57552	5.33765e-06	4.36961e-05
E100329_4567		Cluster_24249	capsule biosynthesis GfcC family protein	2.89286	14.3986	2.31536	0.000633419	0.00329156
E100329_4571	psiE	Cluster_29116	protein PsiE	14.0405	216.431	3.94624	2.21648e-20	6.3974e-19
E100329_4573		Cluster_43139	binding--dependent transport system inner membrane component family protein	299.912	31.9048	-3.23269	2.68203e-17	6.15771e-16
E100329_4574		Cluster_61880	binding--dependent transport system inner membrane component family protein	611.892	70.9204	-3.10901	2.07436e-17	4.78429e-16
E100329_4575	malE	Cluster_33534	maltose-binding periplasmic protein	2458.28	207.819	-3.56424	5.36577e-22	1.67299e-20
E100329_4576	malK	Cluster_29120	maltose/maltodextrin import ATP-binding protein MalK	2356.91	45.2505	-5.70282	4.08912e-42	5.73727e-40
E100329_4577	lamB	Cluster_24256	maltoporin	3302.02	142.969	-4.52958	1.29663e-30	7.35874e-29
E100329_4579		Cluster_29122	maltose operon periplasmic family protein	1926.33	76.1221	-4.6614	1.16624e-32	7.09723e-31
E100329_4606		Cluster_24281	hypothetical protein	122.271	25.0728	-2.28589	1.10189e-08	1.2901e-07
E100329_4607	aphA	Cluster_24281	class B acid phosphatase	142.886	23.6231	-2.5966	8.75379e-11	1.32381e-09
E100329_4616	soxS	Cluster_43182	regulatory protein SoxS	21.4907	91.7657	2.09424	1.39991e-07	1.45194e-06
[truncated: 131 more rows]

## Sheet: E110019
Genes of EPEC isolate E110019 that exhibited significant differential expression in DMEM vs. LB
[truncated: 419 more rows]

[truncated: 2 more sheets: 300059, 103385]
